# Supplementary material for: Protein Translocation Control in E. coli via Temperature-Dependent Aggregation: Application to a Conditionally Lethal Enzyme, Levansucrase
Source: Biomolecules. 2025 Aug 20;15(8):1199. doi: 10.3390/biom15081199 (PMC12384325; doi:10.3390/biom15081199)
Supplement: Supplementary file 1 [file biomolecules-15-01199-s001.zip › SupplementaryFile2-UVdata.xlsx]

## Sheet: Day0
Title	Untitled-1
Comment
Date	2025-04-08 오후 12:35:32
Operator	sju
System Name	Undefined
Wavelength (nm)	Sample1	Sample2	Sample3	Sample4	Sample5	Sample6
200	2.89682	3.09764	3.0393	3.37417	4	3.26076
201	3.0759	3.52238	3.30529	3.89482	3.96255	3.59451
202	3.14083	4	3.80117	3.97591	3.99731	4
203	3.87667	3.98023	3.89498	3.84755	3.87536	3.99301
204	3.87223	3.87718	3.77789	3.98043	3.90895	4
205	3.98096	3.75417	4	3.81453	4	3.98485
206	3.94796	3.76842	3.96803	4	3.9999	3.8854
207	3.94735	3.82441	3.85362	3.98528	3.99433	3.97721
208	3.7375	3.84034	4	3.90821	3.92423	4
209	3.86283	3.9931	3.96422	3.79292	3.86104	3.97607
210	3.8402	3.74561	3.84428	3.9484	3.88927	3.81517
211	3.93063	3.65806	3.98439	3.87635	4	3.86633
212	3.93543	4	3.91423	4	3.97819	3.99889
213	3.98437	3.97868	3.71849	3.98446	3.99967	3.94531
214	3.97102	3.9979	4	3.98985	3.99056	4
215	3.95492	3.96162	3.98051	3.98833	3.97334	3.97812
216	4	3.87324	4	3.98891	4	4
217	3.88267	3.69936	3.94873	3.9881	3.99923	3.99756
218	3.42404	3.50214	3.60993	3.99091	3.99957	3.99921
219	3.30141	3.37583	3.30805	3.97892	4	3.99701
220	3.38449	3.05302	3.26664	3.97196	3.98331	3.99911
221	3.17502	2.98239	3.13639	3.98936	3.90652	3.98942
222	2.99246	2.96585	2.94868	3.99746	3.89681	3.99941
223	2.89013	2.94771	2.87093	3.94718	3.95753	3.94714
224	2.84678	2.90613	2.80057	4	3.9845	3.84367
225	2.71954	2.83121	2.68926	3.75928	4	3.96985
226	2.7496	2.67464	2.67793	3.64547	3.93507	3.86894
227	2.72969	2.58964	2.64221	4	3.98061	3.38108
228	2.59558	2.55993	2.57974	3.79408	3.65903	3.51324
229	2.50011	2.45576	2.45835	3.25856	3.28208	3.57255
230	2.37031	2.32581	2.33384	2.93375	3.36879	3.18933
231	2.20028	2.1441	2.14268	2.78145	3.13107	2.86965
232	1.96489	1.91527	1.89967	2.56406	2.70066	2.58307
233	1.70236	1.65085	1.63814	2.25299	2.37276	2.27658
234	1.4398	1.4018	1.38411	1.96011	2.0809	1.96407
235	1.21049	1.17704	1.16527	1.69441	1.79597	1.70015
236	1.01446	0.987865	0.981149	1.46662	1.55937	1.46873
237	0.858572	0.838635	0.831323	1.28903	1.36715	1.29483
238	0.737132	0.721826	0.71611	1.14873	1.21977	1.1558
239	0.64462	0.631819	0.626873	1.04034	1.11051	1.04794
240	0.575103	0.563217	0.55932	0.960567	1.02524	0.968671
241	0.522851	0.512149	0.508477	0.90186	0.964162	0.908146
242	0.48446	0.474841	0.471152	0.85937	0.91975	0.865205
243	0.45732	0.446982	0.443945	0.830857	0.889598	0.83499
244	0.437883	0.427471	0.424982	0.812678	0.870352	0.815968
245	0.425291	0.414687	0.412664	0.801036	0.860104	0.805256
246	0.417967	0.407205	0.404033	0.797882	0.855607	0.80019
247	0.414014	0.40325	0.400222	0.799023	0.856703	0.800385
248	0.41325	0.401774	0.399391	0.803824	0.861423	0.80325
249	0.415292	0.402603	0.399751	0.80808	0.868442	0.810373
250	0.417704	0.40537	0.40269	0.817686	0.877603	0.817467
251	0.422391	0.410085	0.406415	0.82894	0.887213	0.826471
252	0.427352	0.414434	0.41199	0.838126	0.899384	0.837706
253	0.433479	0.420211	0.417804	0.849377	0.910154	0.846881
254	0.440405	0.426822	0.42297	0.860279	0.922459	0.859048
255	0.446142	0.431631	0.428865	0.869763	0.930526	0.868289
256	0.453408	0.438667	0.435033	0.878538	0.939852	0.876621
257	0.461896	0.445682	0.441877	0.889533	0.949181	0.884567
258	0.46881	0.452648	0.448648	0.89728	0.959568	0.893976
259	0.474714	0.458857	0.455031	0.906164	0.967643	0.90092
260	0.481376	0.465323	0.460602	0.910935	0.975062	0.905235
261	0.487157	0.470514	0.465487	0.912923	0.976368	0.908785
262	0.491508	0.475965	0.470591	0.915048	0.978441	0.911963
263	0.498513	0.48133	0.475812	0.915929	0.980831	0.912121
264	0.50401	0.486597	0.480577	0.918405	0.982466	0.913976
265	0.508859	0.492231	0.485981	0.917883	0.983065	0.913269
266	0.513889	0.496192	0.490627	0.9155	0.97866	0.909885
267	0.518473	0.499974	0.494272	0.910975	0.973646	0.905256
268	0.521257	0.503114	0.496976	0.906192	0.968784	0.899801
269	0.523459	0.504819	0.49806	0.90096	0.962331	0.891456
270	0.524741	0.50506	0.498109	0.891344	0.950448	0.88263
271	0.524987	0.504145	0.497906	0.87995	0.939238	0.87398
272	0.523652	0.503273	0.498267	0.867017	0.929902	0.861222
273	0.521894	0.502467	0.496505	0.854725	0.913302	0.848988
274	0.520329	0.500327	0.49401	0.842181	0.898971	0.835573
275	0.514891	0.494954	0.487868	0.824323	0.880941	0.816323
276	0.504033	0.485184	0.477867	0.80142	0.854972	0.797017
277	0.490665	0.472958	0.466577	0.774009	0.828529	0.76941
278	0.47384	0.456199	0.449397	0.745007	0.798266	0.740234
279	0.453767	0.436379	0.431124	0.71595	0.762967	0.705337
280	0.433915	0.419366	0.414291	0.68401	0.729848	0.678497
281	0.417405	0.402998	0.397896	0.654804	0.698717	0.6486
282	0.401618	0.386741	0.382977	0.627561	0.670302	0.621614
283	0.381368	0.369607	0.365368	0.595781	0.639557	0.591964
284	0.358756	0.347836	0.34331	0.557601	0.601281	0.556016
285	0.327345	0.316886	0.312638	0.515149	0.555798	0.512429
286	0.289292	0.281422	0.278335	0.465647	0.504277	0.463426
287	0.249509	0.24433	0.240649	0.413089	0.44781	0.411594
288	0.213204	0.209948	0.208833	0.366297	0.397999	0.365375
289	0.183323	0.181821	0.181604	0.326371	0.356366	0.326553
290	0.159751	0.161232	0.160122	0.294899	0.320396	0.294886
291	0.140508	0.143519	0.142759	0.267074	0.291393	0.268867
292	0.124828	0.127991	0.128238	0.241314	0.263894	0.24361
293	0.110821	0.114921	0.11561	0.217406	0.238512	0.21962
294	0.0991996	0.104283	0.104966	0.19579	0.215277	0.198451
295	0.0886807	0.0943055	0.0953781	0.177643	0.196128	0.179242
296	0.0799544	0.086305	0.0875916	0.161453	0.178986	0.164465
297	0.0733581	0.0796112	0.0812616	0.147034	0.164525	0.151261
298	0.0670539	0.073859	0.0757983	0.135675	0.151873	0.139529
299	0.0614861	0.0688087	0.0705685	0.125378	0.140899	0.129321
300	0.0571446	0.0642103	0.0661495	0.116781	0.131688	0.120859
301	0.0524523	0.0604567	0.0624778	0.108632	0.123013	0.112945
302	0.0485895	0.0568074	0.0587757	0.10195	0.115719	0.106446
303	0.0455248	0.0541707	0.0562902	0.0964147	0.110237	0.100913
304	0.04276	0.0515423	0.0537386	0.0913605	0.105085	0.0960824
305	0.0403376	0.0490426	0.0517419	0.0869988	0.100179	0.0916466
306	0.0379376	0.0472211	0.0495956	0.083098	0.0963816	0.0881204
307	0.0357369	0.045092	0.0477546	0.0798234	0.0930949	0.0845486
308	0.0340896	0.0434691	0.0462109	0.0767219	0.089836	0.0817071
309	0.0321846	0.0423393	0.0444463	0.0744109	0.0871272	0.0792588
310	0.0311692	0.0411634	0.0434287	0.0720622	0.0846585	0.0770983
311	0.0293516	0.0396005	0.0421898	0.0695615	0.0825453	0.0748063
312	0.0291247	0.0388513	0.0416234	0.0681936	0.0813065	0.0739389
313	0.0268538	0.0375182	0.0400379	0.0658133	0.0785259	0.0715242
314	0.0263036	0.0367076	0.0397296	0.0646553	0.077425	0.0705348
315	0.025778	0.0357458	0.0393916	0.0629917	0.0753129	0.0689738
316	0.0243484	0.0344104	0.0374832	0.0609819	0.0736349	0.0671616
317	0.0241184	0.0341153	0.0374549	0.0598965	0.0730643	0.0660842
318	0.0227102	0.033205	0.0364925	0.0580173	0.0716827	0.0646335
319	0.0225202	0.0326493	0.0359793	0.0568036	0.0695222	0.0639018
320	0.0209341	0.0318475	0.0348249	0.0554711	0.0681172	0.0621473
321	0.020383	0.030179	0.0338353	0.0537021	0.0668894	0.0605883
322	0.0198963	0.0297579	0.0331645	0.0529408	0.0658795	0.0594666
323	0.0186422	0.0288944	0.0326881	0.0514607	0.0647357	0.0586788
324	0.0180591	0.0291329	0.0319515	0.0508941	0.0637504	0.0579456
325	0.0170046	0.0279569	0.0309881	0.0490427	0.0622442	0.0564913
326	0.0165648	0.0274985	0.0305626	0.0482861	0.0609243	0.0561748
327	0.0161239	0.0270164	0.0305883	0.0473257	0.0602476	0.0547064
328	0.0150273	0.0253505	0.0288472	0.045613	0.0585253	0.053709
329	0.0144485	0.0250935	0.0285394	0.0447846	0.0574862	0.0527241
330	0.0139574	0.0259086	0.029253	0.04441	0.0572883	0.0523398
331	0.0136543	0.0247847	0.0285982	0.0434697	0.0565193	0.0520399
332	0.012779	0.023901	0.0276495	0.0419527	0.05549	0.0506618
333	0.0118737	0.0236223	0.0272958	0.0410992	0.0550406	0.0495817
334	0.0122556	0.0228032	0.0270165	0.0406751	0.0537741	0.0492135
335	0.0112843	0.0224595	0.0259478	0.0396249	0.0532748	0.0482841
336	0.0101559	0.0220276	0.0251313	0.0382368	0.0525055	0.0470844
337	0.00937785	0.0208981	0.0247741	0.0376695	0.0510302	0.0463164
338	0.00943971	0.0206277	0.024971	0.0368715	0.0508832	0.046328
339	0.00949561	0.0204324	0.0249846	0.036514	0.0504298	0.0456876
340	0.00925762	0.0211329	0.0242253	0.0364165	0.050184	0.0449677
341	0.00854608	0.0206948	0.0237013	0.0355816	0.0497796	0.0446126
342	0.00858022	0.0201199	0.0234415	0.0350411	0.0488415	0.0440567
343	0.00749809	0.019866	0.022849	0.0342435	0.0483945	0.0437904
344	0.00733745	0.0196251	0.0226131	0.0337569	0.0482174	0.0429869
345	0.00671756	0.0190737	0.0221277	0.0333241	0.0470539	0.0423356
346	0.00616677	0.0182492	0.0219249	0.0325974	0.0466106	0.0416789
347	0.00639637	0.0183066	0.0211872	0.0323974	0.0463633	0.0411721
348	0.0053271	0.0182054	0.0209456	0.0316044	0.0456992	0.0406604
349	0.00530133	0.0176275	0.0202755	0.0311213	0.0449631	0.0399102
350	0.00506412	0.0181203	0.0202086	0.0303223	0.0445814	0.0397983
351	0.0043002	0.0175035	0.0198843	0.0299899	0.0439137	0.039064
352	0.00384415	0.0173535	0.0194881	0.0299948	0.0436937	0.0384409
353	0.00401476	0.0174513	0.0196947	0.0297505	0.0439551	0.0379969
354	0.00328273	0.0170084	0.018759	0.0286263	0.0425103	0.0378052
355	0.00317136	0.0165924	0.0186386	0.0283884	0.0418536	0.0375656
356	0.00304568	0.0163417	0.0188078	0.0280809	0.0415754	0.0369033
357	0.00265681	0.015838	0.0182598	0.0275474	0.0413043	0.0362157
358	0.00243219	0.015452	0.0181478	0.0270841	0.0409615	0.0360632
359	0.00189694	0.0152928	0.0176396	0.026217	0.0401775	0.0353056
360	0.00171758	0.0152627	0.0174158	0.0261487	0.0399538	0.0349485
361	0.00134968	0.0154568	0.0169835	0.0259593	0.0394812	0.0351744
362	0.000919986	0.0149321	0.0173263	0.0253799	0.0386425	0.0345993
363	0.00128132	0.0146375	0.0176097	0.0254965	0.039525	0.0342187
364	0.000560383	0.0148538	0.0163789	0.0242083	0.0384732	0.0339901
365	0.00112846	0.015032	0.0173418	0.0255183	0.0378649	0.0331486
366	0.00016917	0.0150739	0.0161938	0.02437	0.037515	0.0333586
367	0.000440859	0.0141963	0.0165607	0.0242539	0.0374625	0.0329513
368	-0.000594888	0.0134748	0.0153365	0.0236471	0.0359493	0.0321326
369	-1.44034e-05	0.0135198	0.0155298	0.022693	0.0362699	0.0319214
370	-0.000735058	0.0127794	0.0156967	0.0223334	0.03628	0.0310554
371	6.63002e-05	0.0137266	0.0157976	0.0230135	0.0359593	0.0315735
372	-0.000418969	0.0128827	0.0152574	0.0226144	0.0353834	0.0316397
373	-0.00183345	0.0126189	0.015	0.0210597	0.0345743	0.0303809
374	-0.000908013	0.0124867	0.0155412	0.0224894	0.0350484	0.0308429
375	-0.00103275	0.0130574	0.0150448	0.0221494	0.0346721	0.0305701
376	-0.00144598	0.0128371	0.0148956	0.0212471	0.0343813	0.0298767
377	-0.00178219	0.0117961	0.0144028	0.0201174	0.0328684	0.0292808
378	-0.00171541	0.0125819	0.0150087	0.0215886	0.0335595	0.0293483
379	-0.00183993	0.0121672	0.0146375	0.0209517	0.033443	0.0291692
380	-0.00204856	0.0111106	0.0140027	0.0201015	0.0324233	0.0281068
381	-0.00223839	0.0112842	0.0143119	0.0200994	0.0322114	0.0284833
382	-0.00247413	0.011229	0.0139966	0.0196153	0.0314946	0.0278195
383	-0.00204108	0.0108818	0.0137953	0.0196994	0.0313595	0.0281795
384	-0.00293281	0.0109211	0.0134927	0.0190497	0.0310715	0.0277672
385	-0.0034075	0.0103471	0.0131939	0.0188793	0.0309204	0.0272727
386	-0.00297852	0.0105003	0.0132519	0.0186019	0.0307935	0.0272012
387	-0.00299559	0.0100654	0.0132689	0.018642	0.0304775	0.0265294
388	-0.00340834	0.0104642	0.0134544	0.0182253	0.0305289	0.0265047
389	-0.00303842	0.00990624	0.0134092	0.0183326	0.0298933	0.0264195
390	-0.00306298	0.00980535	0.0129705	0.018459	0.0300006	0.0258942
391	-0.00383819	0.00985291	0.0127366	0.0176221	0.0297381	0.025572
392	-0.00368222	0.00992081	0.0123838	0.0177583	0.0296383	0.0254507
393	-0.00388206	0.0100809	0.0125064	0.0175715	0.0291464	0.0256021
394	-0.00352077	0.00934192	0.0125683	0.0169388	0.0285634	0.0246622
395	-0.00392037	0.00930004	0.0122211	0.0169866	0.0284848	0.0243012
396	-0.00416867	0.0093663	0.0118077	0.0169803	0.0283777	0.0248843
397	-0.00392991	0.00904842	0.0121076	0.0165599	0.0282494	0.024609
398	-0.00403769	0.00924288	0.0123489	0.016679	0.0278141	0.0242927
399	-0.00446125	0.00892156	0.0121904	0.0165047	0.0274412	0.0238891
400	-0.00409633	0.00871579	0.0116991	0.0163911	0.0271873	0.0241263
401	-0.00424801	0.00856748	0.0120713	0.016749	0.0270395	0.0236612
402	-0.00448912	0.00844477	0.0117871	0.0161029	0.0267924	0.0234838
403	-0.00451767	0.00837742	0.0113962	0.0162054	0.026777	0.0236137
404	-0.00421893	0.00813207	0.0111738	0.0159915	0.0265706	0.023141
405	-0.00480935	0.00794666	0.0113561	0.0156819	0.0260998	0.0229506
406	-0.00442484	0.0083493	0.0120652	0.0161073	0.026256	0.0232153
407	-0.00452371	0.00812424	0.0116956	0.0162058	0.0257787	0.023082
408	-0.00394869	0.00857136	0.0113531	0.0164436	0.0262967	0.0224502
409	-0.00465343	0.00807373	0.0114066	0.0158871	0.0256434	0.0229047
410	-0.00471719	0.00806233	0.0111537	0.0153519	0.0256023	0.0223505
411	-0.00427547	0.00827049	0.0116139	0.0155829	0.0253011	0.0222005
412	-0.00375678	0.0085285	0.011473	0.0157604	0.0260385	0.0226885
413	-0.00406634	0.00809717	0.0113535	0.0155131	0.0252581	0.0220555
414	-0.00390858	0.00839305	0.0118724	0.0155241	0.024988	0.0222253
415	-0.00357449	0.00825806	0.0116176	0.0152745	0.0247993	0.0217778
416	-0.00408168	0.00813358	0.0113769	0.0153772	0.0245561	0.021473
417	-0.00362912	0.00851555	0.0116986	0.0153403	0.0245892	0.0217072
418	-0.00316883	0.00862313	0.0120854	0.0152718	0.0248188	0.0217397
419	-0.00323847	0.00832017	0.0114975	0.0151447	0.0245832	0.0215075
420	-0.00385634	0.00815233	0.0115744	0.0151664	0.0244722	0.0208494
421	-0.00418886	0.00820806	0.0114929	0.0147343	0.0240407	0.0206322
422	-0.00413894	0.0077963	0.0113322	0.0141377	0.0234101	0.0204001
423	-0.00404704	0.00802746	0.0115614	0.0141734	0.0233244	0.0201216
424	-0.00357733	0.00814767	0.011623	0.0143177	0.0230927	0.0199593
425	-0.00369561	0.00787881	0.0114839	0.014259	0.0225906	0.0196159
426	-0.00330337	0.00840515	0.0118488	0.0138456	0.0225062	0.0193861
427	-0.00345647	0.00819427	0.0112478	0.0138096	0.0226655	0.0190571
428	-0.00336501	0.00854182	0.0117243	0.0140873	0.0220015	0.0191575
429	-0.00343411	0.00793218	0.0113517	0.0136118	0.0215522	0.0186201
430	-0.00420108	0.00731563	0.0107936	0.0128542	0.0213671	0.0180453
431	-0.00330734	0.00841993	0.0117218	0.0130799	0.0212541	0.0182893
432	-0.00218873	0.00877982	0.0123106	0.0132988	0.0212999	0.018069
433	-0.00310478	0.00791541	0.0112204	0.0131553	0.0211488	0.0176378
434	-0.00330692	0.00818058	0.011364	0.0125044	0.0205718	0.0175977
435	-0.00300867	0.00862674	0.0115564	0.0126106	0.020103	0.0171864
436	-0.00317375	0.00795934	0.0112361	0.0126	0.0203607	0.01701
437	-0.00260763	0.00839506	0.0115011	0.0127418	0.0202368	0.0168703
438	-0.00266581	0.0085002	0.0112795	0.0126533	0.0202082	0.0166442
439	-0.00239028	0.00838357	0.0115332	0.0122605	0.0198474	0.016035
440	-0.00241219	0.00839265	0.0118775	0.0124562	0.0200076	0.0163406
441	-0.00330017	0.00777366	0.01061	0.0115323	0.0193952	0.0153977
442	-0.00352122	0.00774339	0.0107694	0.0113556	0.018991	0.0152968
443	-0.00271927	0.00785266	0.01094	0.0116487	0.0188417	0.0153659
444	-0.00282488	0.00800936	0.0109401	0.0114936	0.0188182	0.0150512
445	-0.00308022	0.00764772	0.0108012	0.0111539	0.0183829	0.0147997
446	-0.00251278	0.00792678	0.0108112	0.0114507	0.0186358	0.0147204
447	-0.00262515	0.00788746	0.0107409	0.0111291	0.0185158	0.0149213
448	-0.00241537	0.00837466	0.0108152	0.0114308	0.0184328	0.0146082
449	-0.00219294	0.00808689	0.0105344	0.0110973	0.0180417	0.0141571
450	-0.00197076	0.00799084	0.0108477	0.0109787	0.0178027	0.013839
451	-0.00201091	0.00816348	0.0107361	0.0111551	0.0177955	0.0138454
452	-0.00163127	0.00877406	0.0111788	0.0113568	0.0179398	0.0137899
453	-0.00156646	0.00830377	0.0109888	0.0108522	0.0176555	0.0132055
454	-0.0018353	0.00797859	0.0108556	0.0110902	0.017517	0.0129757
455	-0.00221787	0.00839198	0.0101812	0.0103902	0.0174344	0.0123713
456	-0.00144376	0.00860581	0.0106421	0.0103854	0.0173476	0.0126576
457	-0.00105848	0.00837916	0.0104213	0.0111291	0.017275	0.0129138
458	-0.00154336	0.00829113	0.010481	0.0107662	0.017412	0.0125528
459	-0.00204195	0.00808473	0.009945	0.0103096	0.0168918	0.0120391
460	-0.00150251	0.00779729	0.00999006	0.00985808	0.0165463	0.0117597
461	-0.00125322	0.00837279	0.0105409	0.0102865	0.0166382	0.0115018
462	-0.000917892	0.00917687	0.010313	0.0109845	0.0167099	0.0118183
463	-0.00113441	0.00885227	0.0102616	0.0107294	0.0170896	0.0117725
464	-0.00158082	0.00801588	0.00987093	0.0101238	0.0164039	0.0108979
465	-0.00169323	0.00811114	0.00973377	0.0101457	0.0162677	0.0110301
466	-0.00128621	0.00820028	0.00999605	0.0101494	0.0160184	0.0109119
467	-0.00092858	0.00845142	0.0100341	0.010282	0.0159601	0.0106837
468	-0.000370174	0.00902822	0.0101311	0.0104746	0.0161087	0.0107392
469	0.000280123	0.00883056	0.0100099	0.0104806	0.0158493	0.0105264
470	0.000189554	0.0088918	0.00997917	0.0103945	0.0157681	0.0101245
471	0.00114943	0.0094095	0.0104601	0.0109369	0.0166869	0.0102296
472	0.000149298	0.00878856	0.00991268	0.010469	0.0160693	0.00995553
473	-0.000399372	0.00847435	0.00957523	0.00973846	0.0152819	0.00928791
474	0.000588696	0.00886678	0.00992764	0.0103943	0.0158113	0.00945105
475	-0.000749016	0.00821528	0.00927236	0.00987907	0.014977	0.00907756
476	-0.00048965	0.00843602	0.00945138	0.00964516	0.015082	0.00896302
477	-0.000501615	0.00836579	0.00968599	0.0095421	0.0155026	0.00888954
478	0.000192035	0.00833369	0.00922655	0.00980377	0.0151738	0.00886653
479	0.000137414	0.00839659	0.00899709	0.00978251	0.0149754	0.00893064
480	-0.000430375	0.00839958	0.00865322	0.00942243	0.0148409	0.0083586
481	7.30901e-05	0.00816764	0.00882494	0.00940616	0.0147783	0.00821026
482	0.00050871	0.00845948	0.00913214	0.00961194	0.0150363	0.00822606
483	-0.000202167	0.00803841	0.00875673	0.00939035	0.0146907	0.00785385
484	-0.000524711	0.00757373	0.00810771	0.00888203	0.0142158	0.00739617
485	-0.00378167	0.00545631	0.00555906	0.00778651	0.0150878	0.00833686
486	-0.00542165	0.0052087	0.00597884	0.00607859	0.013424	0.0075457
487	-0.00239717	0.00640026	0.00764691	0.00709371	0.0125697	0.00694272
488	0.000100679	0.0078362	0.00808428	0.00852793	0.0142584	0.00709776
489	-4.33933e-05	0.00745677	0.00792225	0.00871956	0.0137917	0.00682862
490	-0.000137279	0.00773896	0.0076812	0.0081943	0.0138416	0.00677573
491	0.00041606	0.00775435	0.0076142	0.00851761	0.0133686	0.00671858
492	0.000862377	0.00778214	0.00815307	0.00892682	0.0137479	0.00640855
493	0.000195973	0.00774169	0.00732327	0.00859651	0.0133984	0.00631196
494	-0.000271612	0.00741494	0.00739992	0.00847066	0.0132171	0.00600874
495	0.000255775	0.00755673	0.00733784	0.00824233	0.0131368	0.00591146
496	5.96392e-05	0.00739045	0.00704808	0.00803304	0.0131919	0.00599232
497	0.000344112	0.00753541	0.00762531	0.00834484	0.0132988	0.00582205
498	0.000551273	0.00758832	0.0069175	0.00824044	0.0133585	0.0056649
499	-1.78221e-05	0.00685721	0.0068292	0.00792914	0.0129118	0.00561824
500	-0.000500328	0.00700612	0.00625302	0.00752482	0.012648	0.00496618
501	0.000146189	0.00717844	0.0065546	0.00780967	0.0130262	0.00522818
502	2.96613e-05	0.00673403	0.00665835	0.00750518	0.0126987	0.00489964
503	1.58026e-05	0.00687772	0.00636222	0.0075501	0.0127574	0.004962
504	0.000474034	0.00758828	0.00647711	0.00786758	0.0127382	0.00510822
505	0.0005481	0.00680455	0.00628777	0.00735433	0.0126875	0.00456853
506	0.000340654	0.00673427	0.00610963	0.0074334	0.0125802	0.00422254
507	0.00063983	0.00680584	0.00594077	0.00720754	0.0122173	0.00409623
508	0.000733673	0.00699528	0.0060371	0.00732124	0.0122618	0.00438524
509	0.000948491	0.00708241	0.00618624	0.00745232	0.0125178	0.00445284
510	0.00124647	0.00706724	0.00614526	0.00760807	0.0123222	0.00412375
511	0.000966961	0.00736412	0.00619746	0.00757844	0.0126044	0.0043772
512	0.00137068	0.00705768	0.00597027	0.00751335	0.012496	0.00422984
513	0.00120637	0.00720741	0.00607681	0.00766246	0.012604	0.00447731
514	0.000670366	0.00709518	0.00560917	0.00706648	0.0119776	0.00376713
515	0.00120269	0.00697936	0.00585815	0.00726365	0.0121205	0.00397696
516	0.00152408	0.00727333	0.00554294	0.00721386	0.0123526	0.00378188
517	0.00159156	0.0069809	0.00564162	0.00737039	0.0122344	0.00364938
518	0.00165457	0.00745209	0.00556002	0.00763743	0.0120031	0.00370738
519	0.00191708	0.00721903	0.00565655	0.00726972	0.0118978	0.00387347
520	0.00203621	0.00749121	0.00576987	0.00743828	0.0118944	0.00370982
521	0.00219472	0.00768087	0.00593094	0.0077113	0.0122536	0.00385029
522	0.00231055	0.00774829	0.00572928	0.00752491	0.0121924	0.00375058
523	0.00221679	0.00756813	0.00562198	0.00752057	0.0120364	0.00372492
524	0.00212694	0.00747722	0.00572179	0.00750445	0.012006	0.0037035
525	0.00239509	0.0077163	0.00588973	0.00759987	0.0122503	0.00398758
526	0.00233048	0.00770542	0.00563986	0.00747641	0.0119074	0.0035769
527	0.0026274	0.00793422	0.00556164	0.00781257	0.012021	0.00378439
528	0.00256813	0.00808775	0.00567796	0.00764586	0.0122682	0.00404769
529	0.00231111	0.00776569	0.00562738	0.00765662	0.0121631	0.00373209
530	0.00260551	0.00788125	0.00552441	0.0076504	0.01205	0.0034824
531	0.00273785	0.00812232	0.00536388	0.00756492	0.0120974	0.00355423
532	0.00292522	0.00818107	0.00553647	0.00777727	0.012304	0.00406162
533	0.00257848	0.00798286	0.00555266	0.007526	0.0119451	0.00390695
534	0.00249812	0.00776815	0.00551452	0.0073877	0.012098	0.0037906
535	0.00268816	0.00795937	0.00548864	0.00739166	0.0121133	0.00388654
536	0.00326186	0.00814273	0.00553836	0.00751182	0.0120785	0.00393812
537	0.00315003	0.0082192	0.0053913	0.00768218	0.012133	0.00401142
538	0.00281396	0.00815803	0.00528711	0.00757587	0.0120921	0.00392973
539	0.00268264	0.00795996	0.00525531	0.00738421	0.0117881	0.00363418
540	0.0029787	0.00820045	0.00525933	0.00740988	0.0120528	0.00390902
541	0.00284793	0.00815882	0.00519877	0.00736836	0.0119339	0.00377592
542	0.00280006	0.00833751	0.00529233	0.00747903	0.0120639	0.00418929
543	0.00269016	0.00807571	0.00497828	0.00713615	0.0118648	0.00379927
544	0.00277293	0.00806821	0.00510699	0.00721844	0.011823	0.00385615
545	0.00261354	0.00813787	0.00499998	0.00703148	0.0117227	0.00379035
546	0.0029563	0.00819157	0.0050121	0.00715825	0.0116188	0.00380856
547	0.00261405	0.00796377	0.00473516	0.00702682	0.0116561	0.00372512
548	0.00240217	0.00784405	0.00468145	0.00673077	0.011402	0.00366627
549	0.00277011	0.00795528	0.00459228	0.00686315	0.0114216	0.00364643
550	0.00317475	0.00807018	0.00468776	0.00701107	0.0115869	0.0037004
551	0.00301138	0.00831974	0.00472158	0.00705862	0.0113297	0.00362254
552	0.00258641	0.00761787	0.00454583	0.00680554	0.0113113	0.00357305
553	0.00301974	0.00801191	0.0044533	0.00674036	0.011189	0.00349394
554	0.00287603	0.00794205	0.00425098	0.00654253	0.0110423	0.00344893
555	0.00279755	0.00786385	0.00429495	0.00669883	0.0112557	0.00350002
556	0.00297028	0.00798036	0.00441383	0.00676979	0.0111787	0.00361979
557	0.00272256	0.00772823	0.00393948	0.00652744	0.0107215	0.00320735
558	0.00286959	0.00795454	0.00420059	0.00652033	0.0106598	0.00320156
559	0.00322727	0.00813855	0.00429032	0.00660042	0.0108917	0.003291
560	0.00298296	0.00790036	0.00416254	0.00652742	0.0109998	0.00333519
561	0.00248359	0.0076228	0.00380253	0.00621339	0.0105418	0.00327222
562	0.00271525	0.00789103	0.00416417	0.00653391	0.0109406	0.00344262
563	0.00308676	0.00806403	0.00415746	0.00638611	0.0110738	0.00359258
564	0.00315233	0.00788226	0.00433356	0.00651486	0.0109497	0.00386812
565	0.00294785	0.00782914	0.00420738	0.00654403	0.0107624	0.0039637
566	0.00315804	0.00825684	0.00436743	0.00688772	0.0115807	0.00407823
567	0.00242663	0.00776364	0.00410826	0.00641746	0.0112717	0.00419342
568	0.00231972	0.00768483	0.00440449	0.00641828	0.0113395	0.00446083
569	0.00113136	0.00741341	0.00430265	0.00603619	0.011583	0.0046104
570	0.000770076	0.00711111	0.00419384	0.00576462	0.0113818	0.00482169
571	0.000492764	0.00704835	0.00408389	0.00552863	0.0114711	0.00482103
572	0.000747485	0.00711982	0.00427167	0.00580156	0.0113205	0.00495263
573	0.000163128	0.00674426	0.00401208	0.00573423	0.011539	0.00492948
574	-0.000330811	0.00653947	0.00414411	0.00527206	0.0115531	0.00514857
575	0.000243203	0.00684266	0.0042754	0.0052334	0.0111524	0.00508851
576	4.15869e-05	0.00687782	0.00413841	0.00575401	0.0117974	0.00532397
577	-0.00103416	0.00636098	0.00403384	0.00516381	0.0118007	0.00557173
578	-0.000925076	0.00629762	0.00398382	0.00476522	0.011173	0.00516383
579	0.000227883	0.00680055	0.0044517	0.00546148	0.0115635	0.00550583
580	-0.000444051	0.00654421	0.00404661	0.00555609	0.0119611	0.00577798
581	-0.00166447	0.00621199	0.00412387	0.00512181	0.0118624	0.00589826
582	-0.000922647	0.00657875	0.00451292	0.00469004	0.0111722	0.00540382
583	0.001243	0.00724223	0.00466323	0.00566267	0.0113625	0.00542954
584	-1.31302e-05	0.0063335	0.00383187	0.00582524	0.012142	0.00572744
585	-0.00193412	0.005192	0.00322814	0.00495979	0.0115469	0.00548988
586	-0.00121218	0.00551817	0.00355569	0.005247	0.0110669	0.00537069
587	-0.000162631	0.00638883	0.00402993	0.00571354	0.0113786	0.00560956
588	0.00153199	0.00704574	0.00456615	0.00550072	0.0110821	0.0053609
589	0.00261082	0.00755624	0.00432354	0.00581623	0.010952	0.00492818
590	0.00234963	0.00683637	0.00363355	0.00554081	0.0107822	0.00465343
591	0.00207648	0.00686689	0.00381439	0.00555638	0.0108249	0.0044065
592	0.000988268	0.00648224	0.00353189	0.00519936	0.0107684	0.0044921
593	0.000155906	0.00600634	0.00325163	0.00442691	0.010017	0.0042387
594	0.000784274	0.00606832	0.00324226	0.00457773	0.00986903	0.00416776
595	0.000584596	0.00583629	0.00305159	0.00429299	0.00973257	0.00391827
596	0.000866976	0.00603329	0.00276524	0.0043498	0.00940602	0.00374725
597	0.00118204	0.00596154	0.00291464	0.00450924	0.00939952	0.0036952
598	0.000631348	0.00546634	0.00244815	0.004159	0.00918636	0.00344871
599	0.000283034	0.00535277	0.00236374	0.00390556	0.00888646	0.00323372
600	-0.000468458	0.00488297	0.00198368	0.00325888	0.00833961	0.00296248
601	-0.000994844	0.00434624	0.00172795	0.00230655	0.00779838	0.00248608
602	-0.00195163	0.00380125	0.00110948	0.00143103	0.00718896	0.00214212
603	-0.00209676	0.00348292	0.00110833	0.00111427	0.00709901	0.00201547
604	-0.000869732	0.00378536	0.00114626	0.00189924	0.00703313	0.00197507
605	-0.000418189	0.00390075	0.000946942	0.00278605	0.00745137	0.00204013
606	-0.000655777	0.00364314	0.000579763	0.00277153	0.00724519	0.00189234
607	-0.000660893	0.00366221	0.000629835	0.00256913	0.00722917	0.00168559
608	-0.000749087	0.00364549	0.000571165	0.00253251	0.00705679	0.00164213
609	-0.000666503	0.00361219	0.000543406	0.00236872	0.00692441	0.0016577
610	-0.000807579	0.00361305	0.000430531	0.00230667	0.00696753	0.00158301
611	-0.000762597	0.00350914	0.000259644	0.00234527	0.00687772	0.0013345
612	-0.000844526	0.00352037	0.00014313	0.0021168	0.00682194	0.00134319
613	-0.000766433	0.00343702	0.000150491	0.00194721	0.00667952	0.00117605
614	-0.000661056	0.00330602	1.13428e-05	0.00191876	0.00645964	0.001154
615	-0.000801948	0.00324325	-0.000103421	0.00179387	0.00636238	0.00100644
616	-0.000559455	0.00346459	-0.000134798	0.00214263	0.00641514	0.00114236
617	-0.000602893	0.00337242	-0.000277616	0.00210218	0.00638651	0.000997357
618	-0.000109362	0.00339932	-0.000433069	0.00214595	0.00623865	0.00110354
619	8.76789e-06	0.00338188	-0.000146772	0.00230889	0.00654144	0.00102721
620	-9.69824e-05	0.00335886	-0.000367588	0.00214233	0.00637689	0.00102009
621	0.00048605	0.00323707	-0.000256281	0.00237924	0.006237	0.000844009
622	0.0002072	0.00341787	-0.000387167	0.00228042	0.00647248	0.00103866
623	-0.000170428	0.00325058	-0.000436847	0.00217211	0.00626527	0.00100647
624	0.000127416	0.00344469	-0.000380196	0.00222157	0.00623397	0.00107932
625	8.97083e-05	0.00312856	-0.000562381	0.0020226	0.00606245	0.000611402
626	0.000419253	0.00339577	-0.000572526	0.00237631	0.00605694	0.000841125
627	0.000549577	0.00330695	-0.000492995	0.00250519	0.00604599	0.0010912
628	0.00120953	0.0037344	-0.000208796	0.00274857	0.00626168	0.00112763
629	0.000784029	0.00343148	-0.000312694	0.00251534	0.00624132	0.000890107
630	0.000720785	0.00341839	-0.000272881	0.00260769	0.00622582	0.000996405
631	0.000925181	0.00343099	-0.000572414	0.00289228	0.00646734	0.00100294
632	0.00115139	0.00349909	-0.000488419	0.00285364	0.00619786	0.000929655
633	0.00101578	0.00354339	-0.00056548	0.00266147	0.00601857	0.000996267
634	0.00147869	0.00373005	-0.000388373	0.00279677	0.00641677	0.00116151
635	0.00133452	0.00364026	-0.000352383	0.00267778	0.00627744	0.00105569
636	0.00106911	0.00325232	-0.000550151	0.00249454	0.00597806	0.00106468
637	0.00124658	0.00339383	-0.000558502	0.00266531	0.00601287	0.000994654
638	0.00145124	0.00359424	-0.000231578	0.00266511	0.00647158	0.00127047
639	0.00131379	0.00331315	-0.00062369	0.00241067	0.00604283	0.000956844
640	0.00129403	0.00341092	-0.000697803	0.00268645	0.00606816	0.00121
641	0.00138026	0.00318696	-0.000421293	0.00269387	0.00609186	0.000924599
642	0.00181531	0.00379352	-0.000281044	0.00298206	0.00619642	0.001358
643	0.00130348	0.00324697	-0.000561794	0.00260339	0.0059269	0.000982758
644	0.00144043	0.00325705	-0.0005365	0.00269009	0.00603664	0.00100304
645	0.00154523	0.00316814	-0.000632904	0.00261996	0.00578463	0.000992034
646	0.00153921	0.00313241	-0.000477332	0.00257385	0.00608673	0.00115612
647	0.00149666	0.00342479	-0.000499083	0.00273052	0.00599346	0.00130831
648	0.00131095	0.00300307	-0.000747548	0.00240872	0.00574145	0.00104887
649	0.00120893	0.00290261	-0.00058669	0.00249625	0.00572246	0.00100834
650	0.00135205	0.00292996	-0.000722759	0.00220201	0.00573219	0.000815921
651	0.00138255	0.00336581	-0.000513091	0.00268389	0.00597849	0.00118221
652	0.00142038	0.0032185	-0.000631145	0.00253363	0.00582783	0.00106952
653	0.00135107	0.00319194	-0.000649605	0.00262797	0.00567029	0.00102441
654	0.00136153	0.00322269	-0.000570791	0.00242647	0.00557843	0.000887413
655	0.00121318	0.00307575	-0.000686606	0.0023089	0.0055533	0.000968761
656	0.00124872	0.00306178	-0.000759299	0.00237067	0.00551964	0.000864045
657	0.00132501	0.00289373	-0.000765767	0.0022811	0.0053281	0.000930018
658	0.00125002	0.00274096	-0.000863963	0.0021856	0.00513584	0.000984081
659	0.00115464	0.00282291	-0.000781695	0.00211803	0.00518459	0.000786417
660	0.00116093	0.00269119	-0.000859053	0.00203553	0.00510313	0.000876799
661	0.00127948	0.00273593	-0.000768152	0.00202694	0.00490764	0.000789031
662	0.00126271	0.00256705	-0.000736135	0.00227224	0.00500022	0.000908315
663	0.00124333	0.00240871	-0.000838938	0.00221205	0.00490533	0.00094741
664	0.00132521	0.00252027	-0.000774755	0.00213335	0.00478751	0.000920893
665	0.00123708	0.00233449	-0.00087838	0.00212827	0.00485249	0.000904447
666	0.00133878	0.00250181	-0.000569881	0.00234556	0.00472702	0.000935745
667	0.00122784	0.00241012	-0.000919969	0.00210601	0.00493063	0.000888175
668	0.00126762	0.00214055	-0.000877022	0.00208463	0.00455775	0.000793618
669	0.00129163	0.00246329	-0.000681724	0.00221021	0.00479061	0.00104088
670	0.00118038	0.00228341	-0.000833395	0.00214699	0.00464704	0.000954699
671	0.00133886	0.00238822	-0.000799955	0.00217738	0.00478786	0.00114091
672	0.000866441	0.00192936	-0.00087404	0.00179858	0.00455147	0.000954528
673	0.000725281	0.00168478	-0.000870638	0.00192937	0.00423377	0.00088832
674	0.00111587	0.0020005	-0.000740236	0.00204016	0.00434705	0.00107248
675	0.00125662	0.00202213	-0.000756251	0.00215451	0.00414067	0.00093222
676	0.0010967	0.00192392	-0.000813498	0.0019881	0.00425434	0.000831506
677	0.000984024	0.00189916	-0.000925118	0.00204284	0.00422366	0.000969636
678	0.000886712	0.00174108	-0.000882047	0.00181674	0.00417087	0.000871025
679	0.000801198	0.00169038	-0.000890137	0.0018456	0.00406743	0.000888663
680	0.000695808	0.00176588	-0.000995746	0.00188046	0.00397659	0.000969784
681	0.000842898	0.00165754	-0.00089098	0.00178197	0.00395229	0.00104803
682	0.00085896	0.00170743	-0.000674129	0.00177078	0.00391897	0.000819505
683	0.00056713	0.00163636	-0.00095993	0.00153652	0.0036414	0.000744885
684	0.000525879	0.00170669	-0.0007429	0.00171382	0.00381423	0.00115298
685	0.000385308	0.00140321	-0.000765435	0.00169234	0.00383518	0.00115161
686	0.000186807	0.00138128	-0.000909805	0.00134696	0.00343879	0.000976997
687	0.000361099	0.00119378	-0.000974366	0.00140991	0.00348757	0.000622589
688	0.000759216	0.00144264	-0.000879173	0.00163104	0.0034301	0.00102484
689	0.000769623	0.00144046	-0.000750204	0.0017967	0.00347817	0.000965566
690	0.000443989	0.00136891	-0.00105285	0.00151956	0.00321728	0.000731857
691	0.000448338	0.00118306	-0.00096301	0.00133714	0.00320426	0.000738828
692	0.000470159	0.00139079	-0.000958284	0.00133735	0.00328976	0.000803304
693	0.000242252	0.00123548	-0.00100306	0.00141985	0.00314709	0.000825791
694	0.000618203	0.00133489	-0.000966157	0.00145707	0.0029947	0.000853918
695	0.000526174	0.00136528	-0.000661845	0.00155862	0.00305633	0.000802828
696	0.000754332	0.00137617	-0.000846545	0.00163075	0.00309144	0.000971051
697	-6.03125e-05	0.00118831	-0.000972138	0.00130209	0.0030059	0.000869803
698	0.000223736	0.00086955	-0.00109576	0.000997175	0.00271689	0.000666525
699	0.000371294	0.000875179	-0.000745192	0.00130301	0.00260832	0.000678134
700	0.000553337	0.00106155	-0.000791904	0.00125383	0.00280227	0.000795185
701	0.000720954	0.00113468	-0.000890957	0.00145227	0.00284865	0.00084997
702	0.000290673	0.000846828	-0.00084891	0.00132548	0.0026955	0.000693409
703	0.000375103	0.000912321	-0.00090264	0.00133949	0.00265732	0.000918193
704	0.000444876	0.00080011	-0.000912602	0.00135019	0.00237059	0.000702253
705	0.000699141	0.00105171	-0.000844052	0.00134452	0.00254961	0.000807338
706	0.000605545	0.000972704	-0.000794921	0.00138768	0.00257918	0.000888615
707	8.0016e-05	0.00082888	-0.000917515	0.00116825	0.002391	0.000910475
708	0.000152683	0.000857065	-0.000812982	0.00121071	0.00232408	0.000869249
709	0.000455069	0.000886919	-0.000748595	0.00128728	0.00223695	0.000862881
710	0.000319086	0.000816178	-0.00079131	0.00117421	0.00240255	0.000927461
711	0.000282299	0.000606712	-0.00098148	0.00103741	0.00199787	0.000555463
712	0.000555821	0.000706374	-0.000814751	0.00114996	0.0021263	0.000912866
713	0.000534044	0.000950308	-0.000754318	0.00129264	0.00234858	0.00100907
714	0.000138252	0.000476644	-0.000950056	0.000718805	0.00192449	0.000596371
715	0.000197571	0.000521209	-0.000927953	0.000836526	0.00185898	0.000617364
716	0.000218491	0.000640803	-0.0010971	0.00113441	0.00187657	0.00079809
717	0.000371535	0.00072142	-0.000808526	0.00124416	0.00188763	0.000721967
718	0.000286244	0.000580491	-0.000839145	0.00103805	0.00181377	0.000620783
719	0.00016878	0.000304822	-0.000908087	0.000974899	0.00175854	0.000739218
720	-7.96113e-05	1.57901e-08	-0.00119997	0.000806031	0.00139864	0.000429234
721	5.78671e-05	0.000388922	-0.000906161	0.00078182	0.00158975	0.000486558
722	1.48886e-05	0.000270205	-0.00112712	0.000726152	0.00147176	0.000510633
723	-5.13274e-05	0.000143176	-0.00108264	0.000751517	0.00133983	0.000450619
724	-7.67405e-05	0.000278315	-0.00110448	0.000770955	0.00135129	0.000620772
725	-0.000315203	0.000125032	-0.00118906	0.000544767	0.00126786	0.000411323
726	-0.000486174	1.68907e-06	-0.0012303	0.000445943	0.00112651	0.000268978
727	-0.000395369	1.89662e-05	-0.00128098	0.000569037	0.00112393	0.000360044
728	-0.000534281	-0.000100495	-0.0012618	0.000289344	0.000988571	0.000340195
729	-0.000686893	-0.000345692	-0.00131715	0.000145704	0.000833846	-5.09157e-05
730	-0.00076942	-7.91108e-05	-0.00126078	0.00028694	0.000941829	0.000152197
731	-0.00102867	-0.000340181	-0.00138213	-5.67441e-05	0.000866106	0.000149088
732	-0.000944929	-0.000585391	-0.00139179	-6.35787e-05	0.000805964	-3.23844e-05
733	-0.00109428	-0.000544154	-0.00151552	-0.000151528	0.000483669	-0.000167711
734	-0.00138021	-0.000624967	-0.00152943	-0.000412439	0.000480865	-0.000220559
735	-0.00101237	-0.000449963	-0.00151908	-0.000343035	0.000689531	7.40421e-06
736	-0.00125134	-0.000681796	-0.00164941	-0.000451321	0.000333903	-0.000240361
737	-0.00144323	-0.000702308	-0.00154858	-0.00039018	0.000358141	-0.000168039
738	-0.00106555	-0.000493489	-0.00157041	-3.969e-05	0.000492109	-5.4547e-06
739	-0.00115942	-0.000744	-0.00136851	-0.000348438	0.000413905	-0.000129089
740	-0.00139927	-0.000527686	-0.00158331	-0.00029299	0.000427265	-5.46006e-05
741	-0.000664678	-0.000433703	-0.00132122	4.10038e-05	0.00053609	2.75277e-05
742	-0.000736633	-0.000471504	-0.00119458	2.41574e-05	0.000329611	7.02679e-05
743	-0.000696339	-0.000314066	-0.00124933	0.000130778	0.000425753	0.000293634
744	-0.000550805	-0.000398914	-0.001309	7.75149e-05	0.0004984	0.000109704
745	-0.000330035	-6.39924e-05	-0.000998366	0.000484453	0.000697701	0.000470485
746	-0.000550684	-0.000243555	-0.00112628	0.000170579	0.000687308	0.000341892
747	-0.000573548	-0.000231109	-0.00100721	0.0001685	0.000548237	0.000341779
748	-0.000611772	-0.00024939	-0.000871993	0.000211583	0.000441139	0.000241122
749	-0.000470745	-6.43662e-05	-0.000799579	0.000230735	0.000712565	0.000380163
750	-0.000954092	-0.000141122	-0.000823734	4.01299e-05	0.00066214	0.000344473
751	-0.000573962	-0.000206495	-0.000822939	0.000125733	0.000561016	0.000185308
752	-0.000855021	-7.21325e-05	-0.000833374	0.000125694	0.000483179	0.000188375
753	-0.000576188	-2.74128e-05	-0.00079647	0.000255593	0.000703504	0.000409321
754	-0.000708156	-0.000161973	-0.000687484	0.000192559	0.000782429	0.000283298
755	-0.000614763	-5.54964e-05	-0.000781967	0.000198344	0.000627268	0.000424215
756	-0.00104988	-0.000365814	-0.000707349	-1.96795e-05	0.000656831	0.000354259
757	-0.00132504	-0.000334566	-0.000839026	-0.000203348	0.000543651	0.000414126
758	-0.00143354	-0.000515067	-0.00081564	-0.000537224	0.000537713	0.000381092
759	-0.000978806	-8.41244e-05	-0.000583943	2.84994e-05	0.000873295	0.000452347
760	-0.00138912	-0.000361049	-0.000704673	-0.000279488	0.000668718	0.000313686
761	-0.00112956	-0.000189561	-0.00050044	-0.000225426	0.000614507	0.000302607
762	-0.00117076	-0.000237779	-0.000781432	-4.30713e-05	0.000352199	3.01301e-05
763	-0.000846033	-0.000227545	-0.000732496	3.13435e-05	0.000523221	0.000291073
764	-0.00120924	-0.000309317	-0.000678975	-0.000182376	0.00065004	0.000131822
765	-0.0013017	-0.000266906	-0.000747577	-0.00027748	0.000481007	0.000284521
766	-0.00127382	-0.000361426	-0.000730585	-0.000139043	0.000290287	7.65278e-05
767	-0.000522345	-7.49614e-05	-0.000487441	0.000171036	0.00044761	0.000282953
768	-0.00106754	-0.00029846	-0.000681033	-2.41715e-05	0.000278889	-1.77295e-05
769	-0.00134712	-0.000420247	-0.000583569	-0.000375569	0.00054472	9.39272e-05
770	-0.00140917	-0.000599652	-0.000870238	-0.000392337	0.000202534	-8.70328e-05
771	-0.00108024	-0.000349615	-0.000512069	-0.000339666	0.000471238	5.93218e-05
772	-0.00122321	-0.000473125	-0.000782349	-0.000202588	0.000115378	3.5413e-05
773	-0.00094626	-0.000343253	-0.000671841	4.77097e-05	0.000470839	0.000285877
774	-0.000856139	-0.0003483	-0.000651978	-3.21532e-05	0.000213217	0.000112721
775	-0.000772748	-0.000328565	-0.000632729	-0.000187121	3.43255e-05	-0.000117615
776	-0.000907651	-0.000206038	-0.00048031	9.13624e-05	0.000151135	-8.09892e-05
777	-0.000696711	-0.00037079	-0.000612983	-9.85972e-05	9.09617e-05	-0.000185876
778	-0.000834866	-0.000117701	-0.000383572	0.000311579	0.000238991	-1.09606e-05
779	-0.00124113	-0.000439348	-0.000441183	-0.000101796	0.000202003	-4.42181e-06
780	-0.00121548	-0.000393378	-0.000391162	-0.000229654	0.000230594	-5.22362e-05
781	-0.00156282	-0.00037571	-0.000393925	-0.000265584	0.00010795	4.54203e-05
782	-0.0016555	-0.0004291	-0.000367393	-0.000304797	0.000200532	-0.000167966
783	-0.000933136	-0.000136636	-0.000224918	7.24527e-05	0.000148167	-0.000142764
784	-0.000727995	-0.000278909	-0.000266725	-5.94439e-05	0.000127459	7.32266e-05
785	-0.00111194	-0.000376775	-0.000576388	-2.08045e-05	0.000159404	9.82762e-05
786	-0.00205127	-0.000723281	-0.000604639	-0.000330406	-7.7231e-05	-0.000217483
787	-0.0021416	-0.000837564	-0.000697453	-1.24214e-06	0.000107059	-0.000113692
788	-0.00259498	-0.00127336	-0.000709562	-0.000116569	5.283e-05	-0.000189109
789	-0.00232798	-0.00138113	-0.0011564	-0.000358991	-0.000171522	-0.000511337
790	-0.00141176	-0.00117835	-0.00117567	-0.000167785	-0.000124361	-0.000555076
791	-0.000713901	-0.00081478	-0.00101574	-0.000173844	-0.000131863	-0.000464011
792	-0.000182984	-0.000310761	-0.000532629	-2.96703e-05	2.82522e-05	-0.000480126
793	5.59897e-05	-0.000346427	-0.000410869	0.000149874	-0.000138896	-0.000471553
794	-0.000282259	-0.000331463	-0.000177099	6.63243e-07	-4.17861e-05	-0.000403118
795	-0.000878879	-0.00029756	-5.87239e-05	-0.000306173	-8.71032e-05	-0.000236852
796	-0.000418955	-3.6469e-05	2.75872e-05	8.38353e-05	8.95671e-05	-0.000236534
797	-4.13137e-05	3.24983e-05	0.000153691	6.07869e-05	0.000228958	-0.000160703
798	-0.000364135	0.000231415	0.000507023	-5.79531e-05	0.000135311	-0.000306375
799	0.000112985	0.000164437	0.000360543	0.000296991	0.000366038	-2.54258e-05
800	-6.81825e-10	-4.00953e-10	-1.13217e-10	4.63944e-11	5.1061e-12	-3.04894e-11

## Sheet: Day1
Title	Untitled-1
Comment
Date	2025-04-09 오후 5:15:45
Operator	sju
System Name	Undefined
Wavelength (nm)	Sample1	Sample2	Sample3	Sample4	Sample5	Sample6
200	3.76802	3.43754	3.6726	3.99087	3.62135	3.93343
201	3.96965	3.92216	3.98058	3.92867	3.98999	3.87121
202	3.98196	3.9609	3.91002	3.95231	3.86454	3.92813
203	3.9598	3.78144	3.7554	3.96885	3.878	3.97568
204	3.79248	3.98544	3.86574	3.85844	3.82014	3.97288
205	3.9789	3.89585	3.96182	3.99402	3.83266	3.97661
206	3.82564	3.98756	3.79955	3.95522	3.84206	3.96297
207	3.89034	3.97778	3.90774	3.84007	3.99156	3.86992
208	3.84599	3.9752	3.94037	3.99647	3.97512	3.84076
209	3.86708	3.88304	3.78784	3.96293	3.98389	3.7738
210	3.91403	3.83792	3.97907	3.90038	3.96408	3.80311
211	3.84215	3.99556	3.89797	3.91375	3.91696	3.84618
212	3.98908	3.9767	3.98328	3.89844	3.98781	3.98901
213	3.94716	3.97123	3.96937	3.91448	3.97681	3.96979
214	3.98394	3.95029	3.97321	3.98748	3.98109	3.97509
215	3.9768	3.98364	3.97215	3.97661	3.9746	3.97364
216	3.97801	3.97799	3.97244	3.97993	3.96766	3.97403
217	3.97872	3.97957	3.97236	3.97767	3.98119	3.97394
218	3.97762	3.97899	3.97238	3.98359	3.97926	3.97388
219	3.93558	3.97974	3.97238	3.95898	3.97799	3.97425
220	3.93144	3.9772	3.97238	3.94412	3.98533	3.97278
221	3.98221	3.98698	3.97236	3.98206	3.95143	3.9785
222	3.96874	3.94395	3.97245	3.99064	3.89319	3.95313
223	3.98066	3.92962	3.9721	3.91903	3.9439	3.9401
224	3.9781	3.98884	3.97346	3.92714	3.98564	3.99279
225	3.97863	3.97666	3.96824	3.89998	3.97744	3.90669
226	3.97905	3.97988	3.98822	3.8745	3.98104	3.77746
227	3.97618	3.97902	3.89412	3.99708	3.97462	3.8908
228	3.97402	3.9793	3.87213	3.98767	3.99712	3.99098
229	3.98631	3.97903	3.96827	3.90867	3.88642	3.96681
230	3.9396	3.97983	3.97358	3.93136	3.83892	3.98603
231	3.91532	3.97687	3.96818	3.9539	3.9527	3.9158
232	3.97991	3.98795	3.98805	3.95172	3.99091	3.93536
233	3.91794	3.9091	3.88819	3.98602	3.93913	3.98608
234	3.9963	3.61066	3.92479	3.97369	3.94275	3.95767
235	3.66064	3.17513	3.50469	3.989	4	4
236	3.13214	2.89737	3.01888	3.8631	3.64402	3.59607
237	2.94579	2.84266	2.76547	3.33288	3.61042	3.22068
238	2.76388	2.6982	2.72711	3.316	3.31282	3.68865
239	2.60955	2.50523	2.55316	3.20623	3.24658	3.23636
240	2.52051	2.3867	2.37999	3.05459	3.10157	2.91075
241	2.42291	2.27718	2.26152	2.99353	2.91555	2.84413
242	2.28652	2.19227	2.17432	2.86798	2.92772	2.89878
243	2.18353	2.07903	2.07856	2.80407	2.86196	2.85252
244	2.10234	1.99425	1.99295	2.85182	2.87188	2.85945
245	2.01725	1.90841	1.91416	2.79287	2.74199	2.81456
246	1.9309	1.84538	1.83966	2.73741	2.95376	2.78561
247	1.8661	1.76853	1.774	2.68812	2.83964	2.69369
248	1.80433	1.70602	1.70164	2.74982	2.69475	2.79784
249	1.7289	1.64973	1.6383	2.62968	2.69826	2.70081
250	1.67627	1.58525	1.58527	2.68432	2.69477	2.63655
251	1.61585	1.53809	1.5279	2.63285	2.66371	2.63485
252	1.55831	1.47804	1.47215	2.54773	2.60036	2.54717
253	1.51436	1.42701	1.4207	2.52924	2.75181	2.5664
254	1.46956	1.39181	1.37791	2.5271	2.56769	2.54041
255	1.42459	1.34246	1.33331	2.63229	2.52663	2.51354
256	1.37794	1.29931	1.29439	2.55209	2.53409	2.5164
257	1.34229	1.26121	1.25092	2.50522	2.50036	2.5146
258	1.29756	1.22456	1.21964	2.5067	2.47201	2.47851
259	1.25789	1.18582	1.18085	2.43079	2.43489	2.52008
260	1.22075	1.1498	1.14696	2.43726	2.44366	2.46637
261	1.18125	1.11451	1.10919	2.40893	2.42406	2.35609
262	1.1466	1.08119	1.07419	2.37524	2.39464	2.33756
263	1.11419	1.04817	1.04328	2.32795	2.33542	2.32832
264	1.08382	1.01861	1.01605	2.28608	2.30449	2.27871
265	1.05552	0.995593	0.987883	2.20011	2.2937	2.21764
266	1.02579	0.966928	0.959251	2.15635	2.25312	2.17338
267	0.998534	0.93939	0.935139	2.12897	2.1615	2.10072
268	0.969393	0.911685	0.908343	2.07443	2.10249	2.0519
269	0.940008	0.884605	0.882823	1.99294	2.07097	1.99966
270	0.914425	0.857058	0.855781	1.95045	2.01555	1.92627
271	0.887231	0.832114	0.829567	1.87733	1.94307	1.86382
272	0.860916	0.80758	0.80522	1.81146	1.87836	1.78322
273	0.835547	0.780248	0.779146	1.74674	1.80529	1.71557
274	0.80806	0.756795	0.755152	1.67474	1.7336	1.65688
275	0.78185	0.731784	0.729506	1.59711	1.67553	1.58899
276	0.75264	0.703891	0.701003	1.5373	1.60677	1.50605
277	0.720124	0.674309	0.671934	1.47063	1.5318	1.4337
278	0.686624	0.643807	0.641003	1.39604	1.46914	1.37063
279	0.654257	0.611054	0.609215	1.32786	1.3996	1.30648
280	0.624411	0.582788	0.581386	1.24658	1.33571	1.23221
281	0.595077	0.556803	0.555864	1.18981	1.27403	1.16068
282	0.567175	0.529087	0.529149	1.12525	1.2084	1.10876
283	0.539666	0.503786	0.501542	1.06786	1.14671	1.04634
284	0.507092	0.473228	0.470014	1.00446	1.07129	0.982178
285	0.469342	0.435413	0.433164	0.935772	1.00226	0.915133
286	0.427324	0.395663	0.392384	0.862247	0.930844	0.843312
287	0.38413	0.356494	0.353315	0.791472	0.856072	0.771309
288	0.343916	0.318441	0.316705	0.725884	0.786943	0.705229
289	0.310228	0.287603	0.286089	0.667829	0.728601	0.64956
290	0.280142	0.261343	0.259894	0.617642	0.675106	0.599431
291	0.258282	0.239904	0.23846	0.572582	0.627174	0.554642
292	0.23737	0.219951	0.219926	0.532778	0.58269	0.515104
293	0.218456	0.202876	0.203054	0.49448	0.543694	0.47749
294	0.202346	0.187824	0.188472	0.458814	0.5084	0.443
295	0.188273	0.174412	0.175535	0.429178	0.474966	0.413879
296	0.175533	0.163332	0.163834	0.402918	0.446626	0.387805
297	0.164736	0.152729	0.154082	0.379762	0.423026	0.364039
298	0.155372	0.14423	0.145324	0.358642	0.400656	0.344021
299	0.146652	0.136396	0.13777	0.340523	0.3806	0.326087
300	0.138744	0.128773	0.130962	0.324213	0.364202	0.309872
301	0.132279	0.122798	0.124868	0.309621	0.348518	0.295369
302	0.126053	0.117199	0.119118	0.296771	0.334108	0.282173
303	0.120153	0.112068	0.114288	0.284687	0.321829	0.270473
304	0.114978	0.107272	0.109288	0.273474	0.30998	0.260237
305	0.110526	0.103032	0.104904	0.263817	0.299283	0.249889
306	0.106321	0.0990963	0.101412	0.255437	0.28951	0.241154
307	0.10174	0.095032	0.0974853	0.246618	0.2803	0.233256
308	0.0980635	0.0918191	0.094344	0.238631	0.272819	0.225904
309	0.094621	0.0888874	0.0909185	0.231458	0.264799	0.218853
310	0.0919908	0.0861222	0.0882328	0.225037	0.257492	0.212193
311	0.0889561	0.0830885	0.0856186	0.219716	0.250681	0.206544
312	0.085698	0.0806644	0.0829571	0.213268	0.244168	0.200464
313	0.0835898	0.0783688	0.0804866	0.20815	0.239369	0.195704
314	0.0809036	0.0763283	0.0780218	0.203602	0.233546	0.190837
315	0.0782533	0.0742927	0.0766511	0.19867	0.228698	0.186802
316	0.0760663	0.0713425	0.0734739	0.194449	0.222668	0.181532
317	0.0747886	0.0711257	0.072555	0.190982	0.218246	0.178175
318	0.0726922	0.0688821	0.0699586	0.186015	0.214285	0.173696
319	0.0707906	0.0675728	0.0684163	0.182089	0.210229	0.171436
320	0.0692838	0.0655291	0.0663525	0.178181	0.204602	0.166189
321	0.0672173	0.0630559	0.0638825	0.173692	0.200164	0.162024
322	0.0650742	0.0610898	0.0625317	0.170599	0.196573	0.158191
323	0.062886	0.0599101	0.0612699	0.16669	0.191637	0.154871
324	0.0614749	0.0578682	0.0591621	0.162086	0.187107	0.150542
325	0.0597192	0.056335	0.0578801	0.159366	0.183034	0.148014
326	0.0582841	0.054795	0.0568972	0.156791	0.181541	0.144643
327	0.057367	0.0538027	0.0552076	0.153493	0.176829	0.142229
328	0.055864	0.0532545	0.0547203	0.15043	0.17393	0.139815
329	0.0536359	0.0519768	0.0527632	0.147672	0.170921	0.136744
330	0.0529604	0.0504663	0.051055	0.145643	0.168101	0.135109
331	0.0526038	0.0493564	0.0494311	0.142438	0.165753	0.131985
332	0.0511196	0.0486138	0.0483775	0.140554	0.163207	0.129306
333	0.0495997	0.0473633	0.0475509	0.139275	0.160913	0.127366
334	0.0483457	0.0459102	0.0459622	0.136229	0.15824	0.125036
335	0.0474714	0.0452541	0.0452842	0.134714	0.156229	0.123392
336	0.0461097	0.0444845	0.0438682	0.132937	0.153446	0.12151
337	0.0457288	0.0439307	0.0432059	0.130415	0.152304	0.119142
338	0.0449322	0.0432353	0.0423028	0.127961	0.149571	0.117317
339	0.0433884	0.0414066	0.0409393	0.125189	0.147337	0.115671
340	0.0424757	0.040915	0.0403901	0.124589	0.146111	0.113688
341	0.0416116	0.0393185	0.0395294	0.122633	0.143795	0.111971
342	0.0412782	0.0395357	0.0391466	0.12111	0.141894	0.110695
343	0.0405712	0.0389216	0.0386592	0.119324	0.140605	0.109266
344	0.0395867	0.0384372	0.0383925	0.118527	0.139377	0.108863
345	0.0389661	0.0374142	0.0371498	0.117403	0.137656	0.107067
346	0.0377839	0.0364392	0.0358986	0.115242	0.135296	0.10487
347	0.0374355	0.0358484	0.0353729	0.113311	0.133933	0.103187
348	0.0365105	0.0349914	0.0348664	0.111874	0.132084	0.101655
349	0.035474	0.0344412	0.0333988	0.109962	0.130094	0.099604
350	0.0349689	0.0335745	0.0334012	0.108499	0.128515	0.0985831
351	0.0342845	0.033589	0.0332324	0.107221	0.127653	0.0975401
352	0.0338596	0.0323964	0.0321309	0.105822	0.125846	0.0962687
353	0.0329778	0.0318092	0.0314631	0.104133	0.123312	0.0945423
354	0.0327871	0.0317408	0.0316101	0.103345	0.123232	0.093879
355	0.0322576	0.0311732	0.0313295	0.102149	0.121708	0.0927474
356	0.0307808	0.0299074	0.029702	0.100036	0.119142	0.0908671
357	0.0307344	0.0294811	0.029459	0.0991565	0.117996	0.0890352
358	0.0302262	0.0292329	0.0292488	0.0980144	0.11735	0.0880384
359	0.0295772	0.0290595	0.0294585	0.0968692	0.116126	0.0879754
360	0.0285327	0.0276254	0.0282299	0.0950228	0.113514	0.0859408
361	0.0282351	0.0270979	0.0275229	0.0944952	0.112974	0.0855212
362	0.0277007	0.0269118	0.0272821	0.09283	0.112284	0.0840603
363	0.0285755	0.0276473	0.0274069	0.092514	0.110778	0.0837862
364	0.027653	0.0272183	0.0268054	0.0922299	0.110012	0.0822083
365	0.0274133	0.0261169	0.0263821	0.0907338	0.108807	0.0811333
366	0.026506	0.0256669	0.0257524	0.0895133	0.107722	0.0803762
367	0.0255116	0.0252033	0.0256255	0.088143	0.107308	0.0788864
368	0.025719	0.0249989	0.0244025	0.0878607	0.106105	0.0783983
369	0.0241363	0.0245921	0.0248294	0.0869169	0.105264	0.0773641
370	0.0249173	0.0236724	0.024574	0.0855015	0.104021	0.0764796
371	0.0231135	0.0228192	0.0230144	0.0851842	0.101789	0.075764
372	0.0234723	0.0231598	0.0233549	0.0840119	0.102137	0.0752216
373	0.0232329	0.0233058	0.0239967	0.0836914	0.101253	0.0747084
374	0.0225463	0.0228768	0.0222105	0.0820689	0.0991422	0.0730838
375	0.0216114	0.0225313	0.0213607	0.0806665	0.0988218	0.0730234
376	0.0211496	0.0221502	0.0218299	0.0807041	0.09868	0.0729786
377	0.0208213	0.0215002	0.0216346	0.0799416	0.0970252	0.071985
378	0.0212659	0.0212998	0.0207454	0.0787765	0.0956476	0.0697656
379	0.0211368	0.0210479	0.0213523	0.0787987	0.0953859	0.0697266
380	0.0200307	0.0202302	0.0205453	0.0773104	0.09406	0.0692356
381	0.0201659	0.019882	0.0203804	0.0771006	0.0938821	0.0688327
382	0.0191293	0.0196412	0.0194275	0.0761271	0.0920722	0.0671134
383	0.018604	0.0190928	0.0198837	0.0759804	0.092182	0.0674036
384	0.0182698	0.0184989	0.0186783	0.0740085	0.0912282	0.0656828
385	0.0181282	0.0185423	0.018971	0.0735301	0.0904404	0.0656436
386	0.0181656	0.0180815	0.0186999	0.0734461	0.0894978	0.0650385
387	0.0177611	0.0181757	0.0178914	0.0721685	0.0884303	0.0650454
388	0.0171715	0.0174521	0.0175896	0.0718666	0.0875774	0.0631148
389	0.01666	0.0172889	0.0179085	0.0720917	0.0876773	0.0635563
390	0.0165531	0.0175621	0.0171	0.0709217	0.0859765	0.0628087
391	0.0158828	0.0165722	0.0163751	0.0697124	0.085273	0.0619533
392	0.0154406	0.0162639	0.0154168	0.0690556	0.0840512	0.0604501
393	0.0153989	0.0162411	0.0164922	0.0693982	0.0848706	0.0611247
394	0.0152192	0.016205	0.017016	0.0689718	0.0842157	0.0607643
395	0.015012	0.0158571	0.0161022	0.0678056	0.0834051	0.0599804
396	0.0144594	0.0154319	0.0151907	0.0669934	0.0818903	0.0590547
397	0.014297	0.0152367	0.0144899	0.0663635	0.0809021	0.0583769
398	0.0139413	0.0145172	0.0144508	0.0659625	0.0807924	0.0578448
399	0.0136019	0.014333	0.0152621	0.065867	0.0806779	0.0580876
400	0.0136113	0.0142581	0.0154633	0.0648746	0.0798325	0.0574149
401	0.0134417	0.0143506	0.0150344	0.064957	0.0796624	0.0575043
402	0.0129814	0.0138515	0.0143891	0.0635075	0.0781697	0.0561519
403	0.0134781	0.0137511	0.0143123	0.0635756	0.077908	0.0557016
404	0.0129078	0.0138878	0.0136546	0.062904	0.0774501	0.0554751
405	0.0125084	0.0131711	0.0130115	0.0620996	0.0764382	0.0547184
406	0.012521	0.0133903	0.0145569	0.0625383	0.0769949	0.0559426
407	0.012789	0.01353	0.0148699	0.0623188	0.0764622	0.0552172
408	0.0123132	0.0131185	0.013321	0.0609265	0.0751343	0.0540404
409	0.0126373	0.0132002	0.0134507	0.0613602	0.0751534	0.0541252
410	0.0119877	0.0125057	0.0134099	0.0602047	0.0748488	0.053363
411	0.0122539	0.0130369	0.0136033	0.0599651	0.0743614	0.0530134
412	0.0121663	0.0127511	0.0126225	0.0594557	0.073294	0.0522341
413	0.0119383	0.0123592	0.0127707	0.0592888	0.0732273	0.052266
414	0.0118116	0.0124518	0.0137237	0.0589972	0.0736275	0.0525797
415	0.0119936	0.0124603	0.0134266	0.0582565	0.0721221	0.0518353
416	0.0119576	0.0124131	0.0133826	0.0581099	0.0718849	0.0517146
417	0.0116171	0.0121031	0.012895	0.0573972	0.071398	0.0510069
418	0.0117085	0.0121973	0.0131217	0.0569637	0.0710041	0.0506981
419	0.0117559	0.0124583	0.0131436	0.0565087	0.0707296	0.0504753
420	0.0115818	0.0120587	0.0122649	0.0556435	0.0693859	0.0494756
421	0.011425	0.011435	0.0115083	0.0547927	0.0685022	0.0485645
422	0.0109492	0.011445	0.0127658	0.055728	0.0692031	0.0491463
423	0.0108108	0.0114936	0.0123508	0.054714	0.0680329	0.048511
424	0.0106324	0.0112693	0.0129463	0.0538387	0.0678758	0.0481874
425	0.0107514	0.011324	0.0127684	0.053954	0.0675163	0.048217
426	0.0114469	0.0116806	0.0133977	0.053833	0.0672033	0.04836
427	0.0114983	0.0113496	0.011969	0.0525129	0.0655367	0.0461428
428	0.0108186	0.0113607	0.0132099	0.0528422	0.0666257	0.0475322
429	0.0101318	0.0109153	0.0108653	0.050306	0.0637998	0.0446601
430	0.0105634	0.0108109	0.0117409	0.0511328	0.0645978	0.0452892
431	0.0106794	0.0112116	0.0137942	0.0520556	0.0658802	0.0467952
432	0.0108945	0.0113487	0.0135881	0.0507145	0.0645826	0.0457919
433	0.011114	0.0110966	0.0112083	0.0493721	0.0623466	0.043827
434	0.0107748	0.0109	0.0126135	0.0499514	0.0634353	0.0446234
435	0.0108748	0.0109462	0.013672	0.0499548	0.0633659	0.044968
436	0.0109931	0.0108109	0.0120781	0.0487431	0.0619349	0.0438044
437	0.0107583	0.0110889	0.0129773	0.0484965	0.0621365	0.0437491
438	0.0110754	0.0107409	0.0123987	0.0481851	0.0612944	0.0432356
439	0.0111507	0.0109454	0.012756	0.047993	0.0612645	0.0434119
440	0.011087	0.0107329	0.0122312	0.0470054	0.0602351	0.0423775
441	0.0105166	0.00975374	0.00997978	0.0460246	0.0585225	0.0404693
442	0.0102297	0.00986096	0.0123984	0.0467057	0.0601333	0.0421282
443	0.010114	0.00990492	0.0111978	0.0449699	0.0580613	0.0404811
444	0.0102751	0.00958455	0.0117782	0.0457984	0.0589626	0.0406378
445	0.0105697	0.010038	0.0120564	0.0451946	0.0581065	0.0408343
446	0.0103168	0.00981075	0.0117679	0.0444846	0.0577298	0.0402479
447	0.0103652	0.00964527	0.0118108	0.044608	0.0579024	0.0404816
448	0.0103303	0.00976871	0.0116829	0.0443433	0.0571809	0.0397687
449	0.0101052	0.00955903	0.011346	0.0434626	0.0564848	0.0393534
450	0.0104126	0.00963962	0.0117692	0.0440349	0.0565419	0.0394065
451	0.0108615	0.0101827	0.0121799	0.0436718	0.0563454	0.0390659
452	0.0105562	0.00989681	0.0121247	0.042998	0.0560022	0.0390659
453	0.0106574	0.00953614	0.0121128	0.0430671	0.0559018	0.0389063
454	0.0107674	0.00985006	0.0120471	0.0423965	0.0549105	0.0382409
455	0.010854	0.00973762	0.0117745	0.0424727	0.0548658	0.0384349
456	0.0104607	0.00928637	0.0117453	0.0419804	0.0545914	0.0378624
457	0.0107483	0.00952799	0.0116011	0.0411639	0.0537412	0.0373723
458	0.0104903	0.00906636	0.0107083	0.041031	0.0533772	0.0372785
459	0.00999136	0.00888953	0.0112457	0.0407686	0.0533467	0.0364653
460	0.0101878	0.00901347	0.0113935	0.0407151	0.0535363	0.0373927
461	0.0105148	0.00883722	0.0113035	0.040708	0.052768	0.0367651
462	0.0108728	0.00923589	0.0121748	0.0409165	0.053502	0.0375136
463	0.0110043	0.00915987	0.0108603	0.0395146	0.0517674	0.0359586
464	0.0102614	0.00880942	0.0106052	0.0394126	0.0516334	0.035605
465	0.00978796	0.00831474	0.0103398	0.0388257	0.0509777	0.0352646
466	0.00992333	0.00825176	0.0118441	0.0397494	0.0518438	0.0363315
467	0.0100849	0.00848501	0.0116743	0.0390689	0.051065	0.035653
468	0.00996715	0.0084339	0.0112366	0.0388072	0.0504269	0.0356551
469	0.0113739	0.00917693	0.0126875	0.0395678	0.05168	0.0368087
470	0.0111366	0.00908268	0.0119779	0.0387937	0.0508993	0.0358449
471	0.0112199	0.00904655	0.0117376	0.0379252	0.0499782	0.0354535
472	0.0105611	0.00854715	0.0107703	0.0375442	0.0489482	0.0343284
473	0.0103794	0.00850918	0.0106338	0.0379506	0.0493591	0.0345532
474	0.0105797	0.00830645	0.0115262	0.0377793	0.0492648	0.0349602
475	0.0100268	0.00762921	0.00982424	0.0364215	0.0478107	0.0329653
476	0.0106285	0.00850675	0.0110061	0.0373741	0.0488647	0.0345326
477	0.0100758	0.00801169	0.0106515	0.0365177	0.0480225	0.0336394
478	0.0102116	0.00746019	0.0099734	0.0358744	0.04727	0.0327149
479	0.0101867	0.00768086	0.010234	0.0359538	0.0472535	0.0328195
480	0.00962506	0.0074296	0.00934194	0.0352806	0.0469428	0.03252
481	0.00953316	0.00765929	0.00943048	0.0353772	0.0462733	0.0321448
482	0.00959333	0.00710877	0.00958007	0.0349545	0.0458966	0.0317857
483	0.00952768	0.00701933	0.00897919	0.0345289	0.0448326	0.0314983
484	0.00933563	0.00668626	0.00949407	0.0349362	0.0459514	0.0323354
485	0.00624129	0.00339898	-0.00422631	0.0234811	0.0327041	0.0175927
486	0.0039691	0.00360226	0.00753155	0.0354245	0.047063	0.031388
487	0.00616284	0.00495947	0.0113919	0.0329739	0.0437465	0.0306384
488	0.00912043	0.00644157	0.00991232	0.0336097	0.0445381	0.031008
489	0.00910106	0.00612578	0.00831545	0.0327852	0.0433475	0.0301521
490	0.00903713	0.00619728	0.00881666	0.0329621	0.0435722	0.030639
491	0.00911745	0.00645669	0.00875927	0.0328344	0.0436177	0.0306939
492	0.00928036	0.00623437	0.00886409	0.03253	0.0431008	0.0300063
493	0.00878405	0.00594189	0.00786787	0.0318871	0.0423953	0.0295311
494	0.00899887	0.00621774	0.00867025	0.0322445	0.0426734	0.0299837
495	0.00916877	0.00601826	0.00784987	0.0317905	0.0418088	0.0291426
496	0.00865339	0.00550416	0.00700873	0.0312145	0.0413431	0.0287287
497	0.00878973	0.00554279	0.00808425	0.0315572	0.0416856	0.0293694
498	0.00902959	0.00603341	0.00745779	0.0310564	0.0409865	0.02882
499	0.00857235	0.00562916	0.00704096	0.0305753	0.040685	0.0283987
500	0.00888179	0.00546324	0.00754393	0.0310189	0.0406122	0.0287888
501	0.0084824	0.00510145	0.00647542	0.0300065	0.0400613	0.0278362
502	0.00825358	0.00499494	0.00676847	0.029959	0.0397887	0.0280451
503	0.00835545	0.00498261	0.00686853	0.0296527	0.03949	0.0279977
504	0.00861998	0.0048788	0.00692402	0.0296007	0.0394059	0.0279948
505	0.00846912	0.00495495	0.00660048	0.0292452	0.0389733	0.026976
506	0.00847391	0.0050322	0.00669633	0.0294983	0.0387813	0.02727
507	0.00841965	0.0048291	0.00619329	0.0289358	0.0385065	0.0268208
508	0.00858722	0.00480235	0.00614866	0.0284745	0.0380274	0.0264063
509	0.00891495	0.00500033	0.00683577	0.0290448	0.038363	0.0271185
510	0.00871693	0.00464586	0.00600269	0.0282993	0.0375612	0.0265617
511	0.00856599	0.00440358	0.00610732	0.0281566	0.037794	0.0265556
512	0.00865288	0.0048301	0.00637964	0.0282597	0.037551	0.0265077
513	0.0085279	0.0045543	0.005768	0.0277743	0.0368466	0.0260304
514	0.00866023	0.00469769	0.00586026	0.0278674	0.0368638	0.0261076
515	0.00870799	0.00452854	0.00610953	0.0275141	0.036569	0.025737
516	0.00853594	0.0045242	0.00561452	0.027413	0.0361955	0.0256022
517	0.00863149	0.00459031	0.00579682	0.0273183	0.0364725	0.0256025
518	0.00852974	0.00467342	0.00527268	0.0270171	0.0356462	0.0252069
519	0.00877728	0.00476822	0.0056973	0.0271488	0.0353921	0.0254727
520	0.00893221	0.00491878	0.00622492	0.0273498	0.035748	0.0254055
521	0.00887875	0.00462548	0.00553117	0.0265924	0.0350681	0.0249173
522	0.00900468	0.00494404	0.00572899	0.0268112	0.0351455	0.0251601
523	0.00876164	0.00477549	0.00555329	0.0260831	0.0346075	0.02471
524	0.00885113	0.0046361	0.00562878	0.0263225	0.0347773	0.0247586
525	0.00869572	0.00466493	0.00558379	0.025892	0.0344033	0.0246033
526	0.00850746	0.0044682	0.00545407	0.0257616	0.0338653	0.0239702
527	0.00839164	0.00486306	0.00562123	0.0259929	0.0341034	0.0241719
528	0.00834812	0.00443832	0.0049901	0.0253792	0.0332666	0.0231299
529	0.00802846	0.00438375	0.00514677	0.0252818	0.0332978	0.0237146
530	0.00854001	0.00509105	0.00580225	0.025749	0.0335486	0.0240644
531	0.00839992	0.00469529	0.00525099	0.0252109	0.0330841	0.0235101
532	0.00861499	0.00481649	0.00508322	0.0251568	0.0325925	0.0229869
533	0.00837007	0.00441148	0.00473785	0.0246388	0.0320859	0.0226392
534	0.00815276	0.0044934	0.00504372	0.0245356	0.0323264	0.0227422
535	0.00786163	0.00455417	0.0050545	0.0245075	0.0319436	0.0226592
536	0.00790596	0.00440584	0.00529061	0.024535	0.0319757	0.0226591
537	0.00793572	0.00461662	0.00497089	0.0242645	0.031534	0.0223675
538	0.00798407	0.00467684	0.00497275	0.0240798	0.0313565	0.0220785
539	0.00756088	0.00447342	0.0047994	0.0242166	0.0311878	0.0220183
540	0.00756084	0.00472033	0.00507837	0.0237488	0.0309384	0.0219306
541	0.00747024	0.0043082	0.00458003	0.0237192	0.030472	0.0215629
542	0.00738661	0.00438844	0.00479994	0.0235539	0.030543	0.0213432
543	0.0071498	0.00432392	0.00455075	0.0231386	0.0301708	0.0212088
544	0.006863	0.00424482	0.00454859	0.0231665	0.0298955	0.0209878
545	0.00701666	0.00418037	0.00488052	0.0233147	0.0300143	0.0211801
546	0.00708298	0.00418397	0.00474083	0.0228244	0.0295209	0.0207627
547	0.00665493	0.00392585	0.00409564	0.0223858	0.0290025	0.0202207
548	0.00646795	0.00378202	0.0045892	0.0228379	0.0293905	0.020469
549	0.00661362	0.00383668	0.0048767	0.0225388	0.0291783	0.0204392
550	0.00659663	0.0037737	0.00456962	0.0223475	0.0289137	0.0202228
551	0.00640967	0.00373705	0.00400315	0.0219764	0.0284365	0.0196263
552	0.00628891	0.00385699	0.00423805	0.0221699	0.0284461	0.0196286
553	0.00610345	0.00357195	0.00421109	0.0216699	0.0281564	0.01948
554	0.00583399	0.00335784	0.00437501	0.0217652	0.028109	0.019726
555	0.00606981	0.00340004	0.0040482	0.0215521	0.0276529	0.0190738
556	0.00575273	0.00343495	0.00435556	0.0217245	0.0278343	0.0192834
557	0.00591227	0.00339187	0.00414068	0.0215665	0.0274335	0.0189339
558	0.00584057	0.00330788	0.00439311	0.0215186	0.0273779	0.0191812
559	0.00575514	0.00333343	0.00411466	0.0210609	0.0269705	0.0186199
560	0.00545342	0.00299259	0.00352029	0.0207861	0.0265496	0.0180874
561	0.00532099	0.00287761	0.00408103	0.021007	0.0266422	0.0183975
562	0.00537088	0.00309211	0.00425864	0.0209141	0.0265434	0.0183133
563	0.00557479	0.00299142	0.00397168	0.0207064	0.0264342	0.0181319
564	0.00529192	0.00319891	0.00390831	0.0208747	0.0265285	0.0181272
565	0.00535576	0.00308199	0.00433773	0.0209257	0.0265751	0.0184226
566	0.00553819	0.00308442	0.00392661	0.0208241	0.0262702	0.0176388
567	0.00502015	0.00279245	0.00313442	0.0199796	0.0256937	0.0169259
568	0.00478169	0.00262222	0.00335798	0.019998	0.0255914	0.0168967
569	0.00453381	0.00251299	0.0024801	0.0195761	0.0251144	0.0160132
570	0.00376269	0.00194236	0.00237322	0.0192915	0.0250841	0.0158153
571	0.00336648	0.00173468	0.00266425	0.0193667	0.0251816	0.0157138
572	0.00364131	0.00212235	0.00380301	0.0199784	0.0257407	0.0166764
573	0.0035401	0.00183609	0.00183262	0.0187507	0.0245869	0.0149993
574	0.00294164	0.00143633	0.00225724	0.0189938	0.0246555	0.0153037
575	0.00335066	0.0019033	0.00435819	0.0204079	0.0261966	0.0170641
576	0.00320243	0.00168278	0.00215816	0.0188196	0.0245343	0.0149799
577	0.00260714	0.00122599	0.00113098	0.0176649	0.0235302	0.0135276
578	0.00239225	0.00147155	0.00413226	0.0201574	0.0263012	0.0166335
579	0.00324549	0.00194541	0.00391121	0.0196725	0.0253489	0.0162222
580	0.00280794	0.00147843	0.00138001	0.0180816	0.0237692	0.0140608
581	0.00200826	0.000774891	7.79817e-05	0.0166484	0.0225132	0.0122538
582	0.00231327	0.0014524	0.00548184	0.0209271	0.0273578	0.0176259
583	0.00382053	0.00272249	0.00585678	0.021029	0.0267041	0.0177749
584	0.00334609	0.00210023	0.000937859	0.0184625	0.0231152	0.0138541
585	0.00178415	0.000763655	0.00116896	0.0194583	0.0243694	0.0152996
586	0.00220187	0.000347513	0.00219757	0.0199695	0.024729	0.0162367
587	0.00266348	0.000700114	0.0017382	0.0185531	0.023962	0.0149544
588	0.00325259	0.00145199	0.00443853	0.0195643	0.0250101	0.0162322
589	0.0040435	0.00282981	0.00523912	0.0196584	0.0246128	0.0163768
590	0.00401438	0.00268882	0.0044253	0.0195531	0.0241196	0.0159955
591	0.00402455	0.00229601	0.00404387	0.0191705	0.0236079	0.0154106
592	0.00340578	0.00136149	0.00167204	0.0172781	0.0215632	0.0130597
593	0.00270585	0.00110806	0.00292563	0.0179563	0.022494	0.0139091
594	0.00257351	0.00111785	0.00308225	0.0175909	0.022094	0.0138047
595	0.00229832	0.000999795	0.00274624	0.017487	0.0217856	0.0137734
596	0.00219743	0.000890625	0.00345206	0.017577	0.0218165	0.0142904
597	0.00246468	0.000973697	0.00229511	0.0169977	0.0208411	0.0132234
598	0.00236349	0.000822767	0.00126622	0.0160602	0.0196512	0.0122822
599	0.00156127	0.000454038	0.00152875	0.0160191	0.0198472	0.0123803
600	0.00134604	0.000105392	0.00109798	0.015468	0.0194603	0.0114843
601	0.000291929	-0.000851792	0.000694804	0.0143466	0.018732	0.00981266
602	-3.88691e-05	-0.00130574	-0.000445809	0.0131648	0.0175169	0.00842674
603	-0.000124654	-0.00122109	-0.000539525	0.0130569	0.0173165	0.00861105
604	0.00047737	-0.000709383	0.0012262	0.0147469	0.0183854	0.0110391
605	0.000840696	-0.000568821	0.000407882	0.0144475	0.0174942	0.0106265
606	0.00065124	-0.000680905	-9.91807e-05	0.0140627	0.0169578	0.00990773
607	0.000652488	-0.000775358	7.98016e-05	0.0140968	0.0169576	0.0100724
608	0.000421514	-0.000827579	4.87387e-05	0.0140187	0.0167214	0.00990589
609	0.000516379	-0.000710755	0.000103046	0.0138457	0.0166436	0.0100272
610	0.000487357	-0.000793733	0.000293649	0.0139283	0.0165501	0.00991124
611	0.000364272	-0.000818971	0.000213163	0.0137734	0.0163432	0.00981715
612	0.000245711	-0.000882035	0.000156165	0.0137338	0.0161523	0.00981165
613	0.000240768	-0.000882732	0.000255028	0.0136096	0.0160633	0.00979
614	0.000310947	-0.00098024	0.000335399	0.0133847	0.0158918	0.00964184
615	5.73108e-05	-0.00108769	0.000358817	0.0133211	0.0157181	0.00957151
616	0.000348137	-0.000841789	0.000217791	0.0132335	0.0156078	0.00946462
617	0.000320004	-0.000835639	-0.000238118	0.0128122	0.0152261	0.00910079
618	0.000500579	-0.000784196	0.000783281	0.0133355	0.015813	0.00993864
619	0.000938001	-0.000538166	-0.000101648	0.0128292	0.0149688	0.00905528
620	0.000670084	-0.000817207	0.000295273	0.0131832	0.0152256	0.00940479
621	0.000775546	-0.0004942	0.000579612	0.0130874	0.0150434	0.00972937
622	0.000760151	-0.000644281	-0.000232803	0.0124474	0.0145398	0.0086604
623	0.000644475	-0.000693794	7.94643e-05	0.0125109	0.0145814	0.00890571
624	0.000714703	-0.000482496	0.000411899	0.012942	0.0147405	0.00926821
625	0.000827999	-0.000476092	0.000264174	0.0127767	0.0146576	0.00931859
626	0.000995913	-0.000402747	0.000270116	0.0126369	0.014379	0.0092205
627	0.000984662	-0.000206349	0.000343013	0.0125356	0.0143454	0.00898971
628	0.000976498	-2.89256e-05	0.000541855	0.0126523	0.0143904	0.00918256
629	0.00134049	-1.38034e-05	0.000212935	0.0126321	0.0140628	0.00903452
630	0.00109457	-0.000255246	0.000539719	0.0124918	0.014149	0.0093024
631	0.00114358	-3.37884e-06	0.000640234	0.0125873	0.014076	0.00925319
632	0.00161706	0.000219016	0.000964573	0.0126721	0.0142232	0.00933488
633	0.00147454	0.000369742	0.000675183	0.0123437	0.013969	0.00905843
634	0.00163184	0.000476331	0.000671231	0.0124706	0.0138645	0.00908782
635	0.00136334	0.000177811	0.000581061	0.0119867	0.0135231	0.00887288
636	0.00124862	0.000261856	0.00039987	0.0119807	0.013351	0.00877665
637	0.00178538	0.000403385	0.000836956	0.0122399	0.0138088	0.00919954
638	0.00164477	0.000325152	0.00066605	0.0118782	0.0134517	0.0086602
639	0.00143831	0.000569034	0.000868556	0.0120118	0.0133074	0.0088467
640	0.00154212	0.000370878	0.000677928	0.0118235	0.0130429	0.00856901
641	0.00175022	0.000552784	0.000806087	0.0118048	0.0135259	0.00886141
642	0.00183521	0.000794645	0.000918653	0.0119539	0.0132142	0.00891242
643	0.00169109	0.000699074	0.000782569	0.011602	0.0128368	0.00859593
644	0.00156532	0.000625537	0.000701699	0.0115299	0.0129893	0.00858971
645	0.00145406	0.000599788	0.000632892	0.0113397	0.0127871	0.00843031
646	0.00167625	0.000645497	0.000875987	0.0115968	0.0128486	0.00838603
647	0.00161772	0.000620913	0.000652382	0.0112245	0.0125241	0.00806134
648	0.00159552	0.000519972	0.00041116	0.0111244	0.0122556	0.00765211
649	0.00145121	0.000464605	0.000689051	0.0110953	0.0124535	0.00816888
650	0.00146141	0.000686949	0.000814158	0.0111243	0.0123017	0.00819779
651	0.00138459	0.000670926	0.000246098	0.0106226	0.0118712	0.00749384
652	0.0014278	0.00075427	0.00041955	0.0105498	0.0117285	0.00751248
653	0.00139994	0.000746051	0.000335121	0.0104601	0.011742	0.00763391
654	0.00147921	0.000763284	0.000268727	0.01052	0.0116455	0.00750513
655	0.00139088	0.000786332	0.000438419	0.0104504	0.0116453	0.00749226
656	0.00158459	0.000865693	0.000451401	0.0103931	0.0114538	0.00758563
657	0.00149178	0.0008976	0.000443166	0.0103829	0.0114373	0.00756858
658	0.0015237	0.000896903	0.000468028	0.0101643	0.0114201	0.00746177
659	0.00160287	0.000780921	0.000488441	0.0101544	0.0112274	0.00743311
660	0.00167674	0.00093447	0.000490191	0.0101924	0.0111928	0.0075417
661	0.00168966	0.000801761	0.000545606	0.00995601	0.0111484	0.00737666
662	0.00130901	0.000603657	0.000591876	0.0097513	0.0109337	0.00701597
663	0.00138916	0.000866962	0.000528252	0.00989574	0.0110231	0.00724686
664	0.0017079	0.00107389	0.000567253	0.00998039	0.0111409	0.0072419
665	0.00124186	0.000679845	0.000557664	0.00944726	0.0106576	0.00690167
666	0.00135608	0.00082641	0.00059665	0.0098028	0.0107433	0.0069233
667	0.00158495	0.00103867	0.000635537	0.00953116	0.0105773	0.0069655
668	0.00141248	0.00115391	0.000848782	0.00961121	0.0107145	0.00691022
669	0.00113187	0.000772734	0.000608541	0.00930762	0.0101712	0.00645579
670	0.00112555	0.000823531	0.000745673	0.00933483	0.0104821	0.00664634
671	0.00132527	0.000837069	0.000283009	0.00901767	0.0100625	0.00639775
672	0.00104203	0.000590666	-2.55355e-06	0.00874723	0.0100129	0.00614538
673	0.00114652	0.00106501	0.000781985	0.00944441	0.0104424	0.00698012
674	0.00144357	0.00113417	0.000885794	0.00922443	0.0103763	0.00661912
675	0.00124347	0.000711447	0.00034314	0.00872239	0.00990018	0.00627685
676	0.00124509	0.000974326	0.000770998	0.00861961	0.00983743	0.00641282
677	0.00131095	0.00114979	0.000567326	0.00865058	0.00975175	0.0060202
678	0.00104628	0.000755855	0.00040779	0.00847581	0.00963815	0.00590755
679	0.000828647	0.000721436	0.000310165	0.00831116	0.00935006	0.00588474
680	0.00111837	0.00087631	0.000500123	0.00843765	0.00955912	0.00595397
681	0.000999407	0.00103731	0.000435941	0.00824644	0.00948302	0.00601409
682	0.00109584	0.000866037	0.000538341	0.0084465	0.00964109	0.00614284
683	0.00117083	0.000965504	0.000526126	0.00818866	0.00930982	0.00593155
684	0.000975312	0.000672747	0.000160572	0.00782253	0.00892991	0.00561502
685	0.000732673	0.000519125	-2.14626e-05	0.00757518	0.00880636	0.00506472
686	0.000589838	0.000495504	0.000441994	0.00790495	0.00900287	0.00559176
687	0.000648474	0.000589775	0.00021419	0.00756121	0.00891793	0.00535001
688	0.00086288	0.000883699	0.000738873	0.00814823	0.00921399	0.00588302
689	0.000918595	0.000981448	0.000406853	0.00739086	0.00865775	0.00526463
690	0.000872435	0.000685444	0.000413456	0.00738401	0.00856895	0.00533636
691	0.000782492	0.000820219	0.00024645	0.00719842	0.00838587	0.00512685
692	0.000660316	0.000802514	0.000449956	0.00719068	0.00852147	0.00512694
693	0.0003959	0.000675399	0.000149734	0.00702989	0.00818724	0.0047662
694	0.000836802	0.000852049	0.000581698	0.0073275	0.00859324	0.00544872
695	0.00075503	0.000972035	0.000307156	0.00688323	0.0080289	0.0046999
696	0.00114435	0.0010828	0.000632915	0.0074577	0.00841131	0.00533771
697	0.000537232	0.000602857	-0.000276332	0.00639597	0.00745419	0.00423418
698	0.000488015	0.000611399	0.000520506	0.00700882	0.00820973	0.00520705
699	0.000601634	0.000799102	0.000237889	0.00663141	0.00782483	0.00480485
700	0.000702815	0.000828196	0.00042114	0.00668441	0.00783175	0.00480401
701	0.00055851	0.000713201	0.000274428	0.00685328	0.00781296	0.00472258
702	0.000723358	0.000964316	4.07918e-05	0.00653606	0.00758229	0.00457703
703	0.000583999	0.000732272	0.000354932	0.00648452	0.00768767	0.00462306
704	0.00063427	0.000885411	0.000167553	0.00659675	0.00754032	0.00441726
705	0.000676454	0.000932767	0.000420294	0.00653772	0.0073579	0.00472661
706	0.000476703	0.00072582	-9.01571e-05	0.00590018	0.00686664	0.0041139
707	0.000338228	0.000504391	-0.000216013	0.00594882	0.00692612	0.00390042
708	0.000371234	0.000397337	0.000372168	0.00624104	0.00733303	0.00443403
709	0.000329966	0.000852471	0.000355103	0.00603682	0.00712297	0.00447644
710	0.000295155	0.000857438	-3.21149e-05	0.00566853	0.0064562	0.00390777
711	0.00046086	0.000813716	0.000481058	0.00588254	0.00686045	0.0042314
712	0.000386099	0.000714166	0.000242925	0.00562828	0.00675289	0.00391374
713	0.000391958	0.000347732	-0.00030468	0.00526099	0.00605562	0.0034857
714	0.000338651	0.000599343	-6.61115e-05	0.00542015	0.00622246	0.00357711
715	0.00013431	0.000549152	4.70707e-05	0.0055551	0.00645192	0.00377885
716	0.000268102	0.000422607	-3.4318e-05	0.00534453	0.0064202	0.00372037
717	0.000318547	0.000343556	-0.000100205	0.00530418	0.00628418	0.00379951
718	0.000268338	0.000503773	-8.55265e-05	0.0052075	0.00586862	0.00343256
719	1.85643e-05	0.000224914	-0.000355216	0.004966	0.00558452	0.00332152
720	4.62842e-05	0.000219594	-0.000231198	0.0050019	0.00562966	0.0033627
721	7.11679e-05	0.0003066	-0.000491505	0.0047404	0.00570594	0.00314734
722	0.000226266	0.000370797	-4.59918e-05	0.00513375	0.00599463	0.00354841
723	-9.37235e-05	0.000380676	-0.000211228	0.00478855	0.00544887	0.00315499
724	5.58548e-05	0.000297836	-0.000331211	0.00448784	0.00539706	0.00299368
725	-2.31441e-05	0.000371908	-0.000450211	0.00427413	0.00522921	0.00285815
726	-0.000269227	-1.33413e-05	-0.000585394	0.00428623	0.00507087	0.00270526
727	-0.0002284	5.73141e-05	-0.000441056	0.00433712	0.00516783	0.0028756
728	-0.000162712	0.000160671	-0.000401726	0.00399933	0.0050175	0.00245612
729	-0.000149401	-0.000194395	-0.000680571	0.00391864	0.00486245	0.00252952
730	-0.000475289	-0.000235336	-0.000883879	0.00359029	0.00463218	0.00216906
731	-0.000715532	-0.00044639	-0.00126303	0.0032492	0.00424146	0.00184987
732	-0.000737978	-0.000403454	-0.000917631	0.0032751	0.00442291	0.002081
733	-0.00071413	-0.000451894	-0.00108518	0.00311427	0.00407554	0.00178431
734	-0.000938717	-0.00068935	-0.00151332	0.00259365	0.00378086	0.00124947
735	-0.000881531	-0.000555039	-0.000991172	0.00303141	0.00398202	0.00177245
736	-0.000836278	-0.000577856	-0.00122042	0.00272172	0.0037441	0.00159922
737	-0.000819534	-0.000519952	-0.00130323	0.00284658	0.00364548	0.00160475
738	-0.000591544	-0.000443132	-0.000883823	0.00301824	0.00407992	0.0019361
739	-0.000653029	-0.000490039	-0.00140615	0.00239039	0.00333154	0.00117821
740	-0.000937821	-0.000621238	-0.00122905	0.00251613	0.00349264	0.00149785
741	-0.000410699	-0.00017029	-0.000769186	0.00306064	0.00373375	0.00199758
742	-0.000235068	-7.51105e-05	-0.000901822	0.0027328	0.00346111	0.00153688
743	-0.00013855	-9.54899e-05	-0.000755718	0.00266524	0.00368162	0.00185337
744	-4.60363e-05	0.000129969	-0.000795744	0.00263698	0.0035229	0.00174975
745	-0.000277759	3.35394e-05	-0.000917228	0.00255089	0.00346138	0.00152091
746	-8.84116e-05	0.000233141	-0.000550198	0.00274024	0.00356619	0.0018042
747	-0.000140737	0.000287559	-0.000802399	0.00241829	0.00349429	0.00141193
748	-0.000195014	0.000317962	-0.00067269	0.00274915	0.00356919	0.00165475
749	-0.000191969	0.000162129	-0.000783815	0.00238011	0.00309371	0.00141793
750	-0.000272161	-6.48986e-05	-0.00108074	0.0019903	0.00303226	0.000948001
751	-0.000402876	-0.000247923	-0.0010589	0.00228471	0.00312256	0.00126064
752	2.7626e-05	0.00021458	-0.000601587	0.00245513	0.00336428	0.00162765
753	0.000209421	0.00040214	-0.000440275	0.00239895	0.00322745	0.00148086
754	-0.000144637	-3.28957e-05	-0.000962793	0.00201399	0.002731	0.000979788
755	-0.000265733	0.000128299	-0.000395968	0.00226137	0.00306288	0.00150125
756	-0.000195276	-3.40327e-05	-0.00110162	0.00167732	0.00260282	0.000651832
757	-0.000646987	-0.000332417	-0.00141036	0.00135135	0.00228894	0.000181488
758	-0.000738376	-0.000364607	-0.00104815	0.00167694	0.00285264	0.00073634
759	-0.00053792	-0.000233334	-0.00102392	0.00153584	0.00272093	0.00074152
760	-0.000626515	-0.000361291	-0.00124531	0.00120003	0.00220504	0.00015757
761	-0.00048043	-0.00013671	-0.000990725	0.00158469	0.00267656	0.000677616
762	-0.000405309	-2.98382e-05	-0.000517778	0.00185051	0.00276888	0.00137969
763	2.5165e-05	6.44974e-05	-0.00102745	0.00156452	0.00213258	0.00064053
764	-0.000503033	-0.000409838	-0.00149272	0.000907337	0.00179046	0.000154892
765	-0.000693219	-0.00055692	-0.00113518	0.00104246	0.00189259	0.000305022
766	-0.00057957	-0.000414922	-0.000848259	0.00148402	0.00239732	0.000897062
767	-5.05906e-05	5.92193e-05	-0.000830299	0.00166315	0.00237074	0.00109642
768	-0.000283791	-0.000190952	-0.00134421	0.000760338	0.00150161	-1.295e-07
769	-0.000640141	-0.000442783	-0.00153572	0.000672574	0.00135498	-0.00016084
770	-0.000436078	-0.000226695	-0.00128448	0.00102764	0.00193869	0.00033958
771	-0.000603863	-0.000571616	-0.00141545	0.000701123	0.00144657	-9.34407e-05
772	-0.000297562	-0.000276672	-0.000936002	0.00107003	0.00179199	0.000778464
773	-0.000261414	-0.000184227	-0.000931937	0.000795884	0.00167249	0.000573125
774	-0.000205556	-0.000332739	-0.00106647	0.000789933	0.00156415	0.000504054
775	-0.00017396	-0.00024704	-0.00107184	0.000988153	0.001432	0.000530219
776	0.000204383	9.32971e-05	-0.00100899	0.00120915	0.00138578	0.000423062
777	-0.000151016	-0.000461971	-0.00115868	0.000724724	0.00127864	0.000403583
778	-0.000202319	-0.000127665	-0.00124325	0.000344424	0.000962404	0.000237488
779	-3.48676e-06	3.29931e-05	-0.00123392	0.000417916	0.00103484	-7.84828e-05
780	-0.000407146	-0.00046148	-0.00148694	0.000693897	0.00101843	0.000139967
781	-0.000345231	-0.000330434	-0.0017815	0.000296653	0.000995402	-0.000112142
782	-0.000422978	-0.00010528	-0.00162379	0.000385734	0.00106984	-2.87116e-06
783	9.37769e-06	8.66165e-05	-0.00107626	0.000653052	0.00118596	0.00021051
784	-9.64007e-05	0.000393497	-0.00100846	0.000460342	0.00124048	0.000364941
785	9.08757e-05	0.000407284	-0.000873933	0.00083143	0.00139774	0.000757366
786	-0.000137484	0.000116986	-0.00170766	0.000624825	0.000894561	0.00057029
787	-0.000706388	-0.000747413	-0.00314755	0.000422227	0.000850042	0.0001227
788	-0.00117903	-0.00166494	-0.00407737	0.000192606	0.000366779	-0.000163819
789	-0.00117992	-0.00207675	-0.00380966	0.000209371	8.05358e-05	-0.000241409
790	-0.000540888	-0.00149005	-0.00276578	0.000440275	0.000354237	0.000508092
791	-0.000194614	-0.000808723	-0.00189153	0.000142369	-4.90841e-05	0.000348764
792	0.000477138	-0.000267157	-0.000628192	0.000374837	0.000317814	0.000438498
793	0.000966244	0.000415522	-0.000192515	0.000227286	0.000516465	0.000372989
794	0.000995464	0.000224105	-0.000106084	-6.22279e-05	0.000276079	-0.000174863
795	0.000324444	-7.3632e-05	-8.02955e-05	-0.000273079	0.000158753	1.83095e-06
796	0.000525473	0.000251192	0.000224897	0.000368483	0.000540954	0.000642441
797	0.000441474	0.000341001	5.81033e-05	-1.94159e-05	0.000365345	-3.96011e-05
798	0.00025929	0.000121379	-0.00059801	-0.000131059	3.25593e-05	-0.000158208
799	0.000127181	-6.64692e-05	-0.000466974	-7.55692e-05	4.4532e-05	7.93288e-05
800	2.59517e-10	-2.07779e-10	3.19185e-10	3.86521e-10	3.29142e-10	-3.91925e-10

## Sheet: Day2
Title	Untitled-1
Comment
Date	2025-04-10 오후 1:48:34
Operator	sju
System Name	Undefined
Wavelength (nm)	Sample1	Sample2	Sample3	Sample4	Sample5	Sample6
200	3.39182	3.60456	3.46605	3.95309	3.42901	3.59183
201	3.98018	3.97025	3.98898	3.83152	3.96133	3.81634
202	3.9596	3.95808	3.91122	3.95035	3.93554	3.78021
203	3.96977	3.78288	3.75789	3.92584	3.94585	3.95996
204	3.95858	3.98265	3.85711	3.81801	3.93268	3.94716
205	3.87275	3.89841	3.95214	3.9531	3.8584	3.89963
206	3.81056	3.98402	3.73601	3.92313	3.95814	3.80966
207	3.73934	3.97465	3.91081	3.80504	3.90301	3.9619
208	3.85947	3.97311	3.97268	3.80503	3.72749	3.95089
209	3.85026	3.88879	3.97374	3.78248	3.96646	3.92861
210	3.94359	3.84134	3.95675	3.77924	3.93517	3.78758
211	3.96853	3.99195	3.91083	3.90394	3.9439	3.84826
212	3.96059	3.97325	3.97912	3.93182	3.94162	3.96075
213	3.94808	3.97058	3.96881	3.90256	3.94163	3.94653
214	3.96896	3.95484	3.97165	3.94537	3.94026	3.95045
215	3.96526	3.97943	3.97087	3.9383	3.94247	3.94937
216	3.96749	3.97525	3.97108	3.94026	3.94125	3.94971
217	3.96152	3.97642	3.97103	3.93961	3.94481	3.94942
218	3.94847	3.97597	3.97104	3.94026	3.92984	3.94899
219	3.95794	3.97664	3.97105	3.93824	3.91454	3.9503
220	3.96807	3.97431	3.97097	3.94595	3.95555	3.94718
221	3.96333	3.98327	3.97129	3.9123	3.89863	3.95898
222	3.96239	3.94384	3.97005	3.89772	3.82019	3.90585
223	3.96697	3.9307	3.97485	3.9479	3.90155	3.84591
224	3.96609	3.98498	3.95309	3.93746	3.93102	3.94652
225	3.96618	3.97382	3.94416	3.94129	3.88185	3.86508
226	3.96667	3.97676	3.9917	3.9362	3.77812	3.81279
227	3.96458	3.976	3.89165	3.95312	3.85325	3.93845
228	3.97259	3.97616	3.89917	3.87418	3.90884	3.95102
229	3.93218	3.97627	3.98615	3.8829	3.85695	3.94842
230	3.90054	3.97568	3.96741	3.95424	3.90203	3.94967
231	3.92054	3.97794	3.97089	3.88654	3.92699	3.87471
232	3.9664	3.96944	3.97514	3.90014	3.94519	3.90877
233	3.91649	4	3.95479	3.93887	3.94132	3.95884
234	3.97045	3.83245	4	3.94338	3.94179	3.94635
235	3.76505	3.87279	3.56113	3.92595	3.94361	3.9538
236	3.3836	3.67148	3.16302	3.99104	3.93602	3.93614
237	3.20607	3.24375	3.29251	3.59124	3.96403	3.99836
238	3.11962	3.02184	2.92785	3.56782	3.73572	3.5738
239	3.00256	2.91543	2.81001	3.62888	3.28884	3.2783
240	2.77652	2.78686	2.7092	3.24905	3.27053	3.07261
241	2.73984	2.69302	2.62865	3.02215	3.0357	3.12994
242	2.64382	2.5365	2.50196	3.00294	2.90182	3.15036
243	2.55856	2.43872	2.43537	3.02966	2.89086	2.94958
244	2.43	2.40692	2.33422	2.94008	2.92142	2.9525
245	2.36105	2.30617	2.27635	2.90799	2.90365	2.82658
246	2.3156	2.18073	2.21727	2.88361	2.85263	2.81978
247	2.21939	2.15684	2.15392	2.74994	2.90304	2.7228
248	2.17166	2.09608	2.07279	2.76777	2.74558	2.79552
249	2.09979	2.02379	1.99366	2.76558	2.78833	2.6883
250	2.06031	1.95188	1.91654	2.67931	2.71934	2.83178
251	2.00616	1.88258	1.87994	2.77331	2.81394	2.79407
252	1.90982	1.83145	1.80358	2.84906	2.64098	2.76533
253	1.84217	1.75865	1.76183	2.72035	2.70493	2.71984
254	1.81705	1.70239	1.70123	2.60806	2.70389	2.70735
255	1.75453	1.66959	1.65199	2.67904	2.57098	2.54579
256	1.69019	1.61764	1.59309	2.49773	2.63212	2.53904
257	1.65731	1.57321	1.55444	2.60497	2.52658	2.60498
258	1.60512	1.51564	1.50261	2.55042	2.57705	2.62601
259	1.55139	1.48088	1.4585	2.44248	2.4992	2.49105
260	1.50407	1.43599	1.41688	2.4911	2.54129	2.47341
261	1.45768	1.38932	1.37216	2.42262	2.41923	2.46957
262	1.41276	1.34801	1.33184	2.42633	2.44957	2.38777
263	1.3741	1.30853	1.292	2.35333	2.37285	2.42509
264	1.33338	1.27104	1.25342	2.31208	2.38799	2.39652
265	1.30125	1.22949	1.2211	2.33465	2.37201	2.28351
266	1.26404	1.19593	1.18606	2.30336	2.30837	2.25454
267	1.22871	1.16573	1.15235	2.26286	2.27685	2.22643
268	1.19521	1.13381	1.11827	2.20863	2.22076	2.20558
269	1.15867	1.09905	1.08768	2.14733	2.22573	2.16221
270	1.12712	1.06789	1.05577	2.08985	2.16331	2.09606
271	1.09336	1.0377	1.02371	2.03972	2.06229	2.05888
272	1.05971	1.00546	0.992272	1.96836	2.04521	2.00301
273	1.03017	0.973909	0.964829	1.92246	1.99822	1.93039
274	1.0004	0.943622	0.934938	1.86945	1.91763	1.86693
275	0.968346	0.918129	0.904603	1.79596	1.87215	1.81221
276	0.932261	0.884859	0.875408	1.76248	1.79963	1.73658
277	0.900809	0.848926	0.842075	1.70487	1.75189	1.67894
278	0.86485	0.816625	0.8068	1.6222	1.69263	1.60804
279	0.825924	0.782381	0.773929	1.56317	1.62257	1.53765
280	0.794947	0.7507	0.744286	1.49826	1.59735	1.46953
281	0.764577	0.722565	0.717993	1.44525	1.51566	1.39836
282	0.735367	0.695741	0.687279	1.36559	1.44328	1.36051
283	0.703937	0.664766	0.657386	1.31174	1.39915	1.29031
284	0.669568	0.633747	0.624554	1.24376	1.33546	1.22893
285	0.629263	0.593657	0.588807	1.18249	1.2658	1.15997
286	0.586715	0.555652	0.546382	1.11913	1.20003	1.09763
287	0.542924	0.513837	0.506995	1.0437	1.11651	1.02853
288	0.502822	0.475315	0.469063	0.979086	1.0634	0.961938
289	0.468106	0.442132	0.437411	0.923836	0.995484	0.903279
290	0.438256	0.41483	0.409154	0.865387	0.945581	0.854553
291	0.413675	0.391527	0.387072	0.823369	0.892938	0.806238
292	0.389595	0.369612	0.365395	0.775786	0.846021	0.758943
293	0.368332	0.350204	0.346404	0.733333	0.805269	0.720857
294	0.349377	0.331478	0.327425	0.696867	0.762498	0.682029
295	0.332814	0.316261	0.313537	0.659267	0.728973	0.647555
296	0.318353	0.301213	0.298188	0.627682	0.692095	0.616726
297	0.304037	0.288527	0.285478	0.598855	0.659507	0.588945
298	0.291152	0.276817	0.274317	0.572643	0.633872	0.563734
299	0.279122	0.265236	0.263514	0.548842	0.610164	0.539997
300	0.268496	0.255554	0.2537	0.526878	0.586322	0.517078
301	0.259392	0.247517	0.244712	0.506206	0.563914	0.497417
302	0.250154	0.238118	0.236057	0.48679	0.54374	0.479079
303	0.242094	0.230309	0.228431	0.471185	0.525788	0.462556
304	0.23464	0.223513	0.221425	0.45501	0.508659	0.447327
305	0.226981	0.21683	0.214184	0.439984	0.492176	0.432078
306	0.219582	0.210142	0.207438	0.425163	0.477644	0.418203
307	0.213029	0.203342	0.201477	0.412271	0.463312	0.405559
308	0.207269	0.197841	0.195972	0.40051	0.449493	0.393121
309	0.201696	0.193285	0.191172	0.389294	0.437943	0.381663
310	0.196462	0.188044	0.185813	0.37779	0.425784	0.372076
311	0.190951	0.182409	0.181132	0.368638	0.415856	0.361931
312	0.186943	0.179101	0.176283	0.359978	0.405306	0.353678
313	0.182397	0.174752	0.173168	0.351176	0.395678	0.345769
314	0.178108	0.170447	0.168925	0.343126	0.389497	0.339135
315	0.174242	0.166358	0.164721	0.335641	0.380377	0.330057
316	0.171121	0.163543	0.160987	0.329521	0.372084	0.324474
317	0.167913	0.161125	0.158692	0.323605	0.366352	0.317783
318	0.164169	0.156681	0.154962	0.315422	0.358866	0.311218
319	0.160514	0.152878	0.151481	0.309163	0.351852	0.303995
320	0.156654	0.14924	0.147237	0.302777	0.34145	0.296708
321	0.152229	0.146428	0.143953	0.294136	0.334543	0.29153
322	0.149293	0.142854	0.140683	0.288276	0.326585	0.283907
323	0.146138	0.139207	0.136722	0.282386	0.31961	0.279003
324	0.142514	0.136459	0.134459	0.274476	0.313337	0.271494
325	0.138299	0.133889	0.13134	0.269918	0.307173	0.266733
326	0.136717	0.130652	0.128883	0.265202	0.302466	0.262431
327	0.134551	0.128811	0.126766	0.260574	0.298735	0.2579
328	0.131272	0.126683	0.123398	0.256651	0.292349	0.253047
329	0.129042	0.1243	0.121452	0.253117	0.287903	0.249181
330	0.126841	0.121636	0.119022	0.248782	0.284282	0.245327
331	0.124897	0.119615	0.116768	0.244974	0.28037	0.242062
332	0.123431	0.117942	0.114415	0.241563	0.275864	0.238463
333	0.120063	0.115014	0.113251	0.23846	0.271231	0.234106
334	0.117943	0.113376	0.111147	0.233065	0.26722	0.231391
335	0.116124	0.113155	0.109807	0.23033	0.264352	0.228636
336	0.114044	0.110754	0.10738	0.227652	0.260395	0.225343
337	0.113007	0.108366	0.105778	0.224418	0.256947	0.221793
338	0.110275	0.107	0.104585	0.22145	0.252557	0.218313
339	0.109348	0.105793	0.102749	0.217509	0.25142	0.216279
340	0.108218	0.104081	0.100868	0.216329	0.249347	0.214749
341	0.106222	0.102069	0.0996599	0.213505	0.245732	0.211367
342	0.105559	0.100958	0.0980239	0.210967	0.242744	0.209692
343	0.102916	0.0993382	0.0964211	0.207851	0.239691	0.20679
344	0.101858	0.0989415	0.0958372	0.205932	0.236605	0.20416
345	0.0998484	0.0976693	0.0945496	0.203658	0.233822	0.201716
346	0.0980944	0.0952242	0.0918294	0.200334	0.230881	0.198615
347	0.0968257	0.0947305	0.0909348	0.198026	0.228483	0.196848
348	0.0951442	0.09242	0.0897887	0.195269	0.226119	0.194498
349	0.0940927	0.0909556	0.0881736	0.192817	0.22318	0.19224
350	0.0919404	0.0900744	0.0863965	0.191072	0.219968	0.189536
351	0.0913803	0.0894466	0.0857247	0.189047	0.218488	0.187258
352	0.0906128	0.0878335	0.0851559	0.186401	0.21556	0.18598
353	0.0879708	0.0866275	0.0837552	0.183795	0.212819	0.183115
354	0.0866045	0.0854403	0.0819886	0.181997	0.21084	0.180723
355	0.085713	0.084211	0.0806292	0.179871	0.208216	0.178523
356	0.0842101	0.0832601	0.0806834	0.177866	0.206195	0.176998
357	0.0836123	0.0818614	0.0791054	0.175337	0.204026	0.175131
358	0.0826218	0.0815434	0.077873	0.174027	0.202642	0.173142
359	0.0806712	0.0801293	0.0768473	0.171836	0.198963	0.170028
360	0.0799094	0.0787771	0.0768079	0.169398	0.198561	0.169028
361	0.0788974	0.0783989	0.0750615	0.168515	0.195243	0.167871
362	0.0782866	0.0789093	0.0750987	0.166413	0.194292	0.165793
363	0.0768376	0.0769524	0.0733538	0.164797	0.192545	0.16407
364	0.0755239	0.0754877	0.0727539	0.163895	0.19099	0.16291
365	0.0755229	0.074885	0.0720134	0.1618	0.188866	0.161686
366	0.0740963	0.0744855	0.0715517	0.160108	0.188696	0.160727
367	0.0729537	0.0729173	0.0705618	0.158792	0.18562	0.15848
368	0.0728836	0.0725108	0.0703097	0.157504	0.184459	0.157892
369	0.0706856	0.0720324	0.0681407	0.15487	0.182582	0.155723
370	0.0703196	0.0707609	0.068353	0.15518	0.182438	0.155329
371	0.0704339	0.0709759	0.0692847	0.155447	0.180974	0.153813
372	0.0690056	0.0691293	0.0671309	0.152542	0.178913	0.151746
373	0.0685522	0.0684514	0.0661435	0.150718	0.178399	0.151831
374	0.068284	0.0684251	0.0664735	0.148952	0.177098	0.149707
375	0.0658675	0.0672843	0.0658882	0.149467	0.174779	0.148344
376	0.0652373	0.0657487	0.0647285	0.148261	0.17337	0.147695
377	0.065846	0.0669884	0.0646257	0.14605	0.172059	0.146257
378	0.0652833	0.066045	0.0637388	0.145466	0.170583	0.145544
379	0.0643114	0.0654007	0.0637938	0.145421	0.1702	0.145166
380	0.0629853	0.0649244	0.0632199	0.143666	0.169089	0.143337
381	0.0619617	0.0637082	0.0620542	0.141812	0.167279	0.142133
382	0.0619724	0.0631853	0.061327	0.141547	0.166121	0.141404
383	0.0608254	0.062977	0.0609341	0.139578	0.164854	0.139342
384	0.0597426	0.0621833	0.060732	0.138837	0.163906	0.138866
385	0.0593912	0.0612672	0.0600068	0.137546	0.16302	0.137802
386	0.0581589	0.0603271	0.0582503	0.135878	0.16102	0.135664
387	0.0583808	0.0607138	0.0593849	0.136205	0.161231	0.136325
388	0.0580429	0.0610564	0.0595831	0.136358	0.160506	0.136532
389	0.0574974	0.0597965	0.0581976	0.134439	0.159195	0.134333
390	0.0561279	0.0578164	0.0564027	0.131297	0.155844	0.131362
391	0.0553627	0.0576123	0.056273	0.131107	0.155022	0.130907
392	0.0553748	0.0581162	0.0570424	0.131175	0.155769	0.131316
393	0.0553118	0.0586768	0.0574294	0.131154	0.156142	0.131738
394	0.054191	0.0569773	0.0559552	0.128881	0.152726	0.128421
395	0.0531195	0.0563657	0.0549092	0.127911	0.151166	0.12782
396	0.0522849	0.0557052	0.0545187	0.12602	0.149867	0.12591
397	0.0529522	0.0554063	0.0540004	0.125599	0.149668	0.125848
398	0.0529875	0.0564616	0.0550577	0.126828	0.150035	0.126986
399	0.051204	0.0555348	0.0547705	0.12494	0.148581	0.125574
400	0.0503493	0.0539946	0.0529235	0.122787	0.146155	0.123007
401	0.0501896	0.053007	0.0520457	0.122164	0.144754	0.121486
402	0.0493914	0.0522725	0.0509601	0.120086	0.143041	0.120285
403	0.0490982	0.0523847	0.0510388	0.119454	0.142273	0.119677
404	0.0493147	0.0525804	0.0517467	0.118894	0.142575	0.119922
405	0.0497294	0.0530968	0.0519057	0.119662	0.142604	0.119643
406	0.0481868	0.0528151	0.0519428	0.118667	0.141284	0.118949
407	0.0470159	0.0509227	0.0494189	0.115609	0.138076	0.116265
408	0.047611	0.0504238	0.0496199	0.115184	0.138058	0.115359
409	0.0472626	0.0507981	0.0491528	0.115382	0.137163	0.114992
410	0.0470656	0.0499577	0.0486677	0.113597	0.135876	0.113983
411	0.0460427	0.0496256	0.0483712	0.112482	0.134875	0.112543
412	0.0462441	0.0496645	0.0484997	0.11244	0.134692	0.112815
413	0.0465379	0.0499787	0.0491981	0.11245	0.134806	0.112724
414	0.0455867	0.0489689	0.0480999	0.110235	0.132872	0.11094
415	0.044927	0.0482886	0.047054	0.108911	0.131074	0.109206
416	0.0449183	0.0478688	0.0464184	0.107992	0.129579	0.108212
417	0.0447616	0.0476438	0.0467878	0.107248	0.129004	0.107814
418	0.0442824	0.0475895	0.0466584	0.106733	0.128489	0.107063
419	0.0437847	0.0465647	0.0459601	0.1052	0.127344	0.105651
420	0.0437608	0.0469452	0.0463103	0.104922	0.126458	0.10537
421	0.0438577	0.0478278	0.0474652	0.105657	0.12705	0.10619
422	0.043189	0.0482089	0.0478574	0.105245	0.126805	0.106199
423	0.0426449	0.047263	0.0469716	0.10376	0.124406	0.104045
424	0.0421367	0.0456319	0.0451501	0.101215	0.122294	0.101774
425	0.0415128	0.0447563	0.0443897	0.0996346	0.120266	0.100355
426	0.0414106	0.0448891	0.0438537	0.0987806	0.118711	0.098671
427	0.0416206	0.0447597	0.044163	0.0987043	0.118984	0.0987548
428	0.0416577	0.0447684	0.0442448	0.0980534	0.11858	0.0980716
429	0.0405175	0.0442013	0.0440832	0.0964954	0.116714	0.0972462
430	0.0414295	0.045589	0.0454483	0.0980077	0.118456	0.098297
431	0.040476	0.0444486	0.0442587	0.0956712	0.115449	0.0961402
432	0.0395794	0.0430585	0.0428578	0.0934241	0.112947	0.0936475
433	0.0392493	0.0426012	0.0423718	0.0929694	0.112678	0.0934664
434	0.0385366	0.0414246	0.0411554	0.0913118	0.110832	0.0915582
435	0.0381508	0.0407891	0.0404681	0.0892224	0.10874	0.0893837
436	0.0382506	0.0417926	0.0416182	0.0900897	0.10984	0.0906716
437	0.0380731	0.0416072	0.0418118	0.0893451	0.108645	0.0897215
438	0.0378752	0.0409845	0.0409126	0.0888116	0.107674	0.0886517
439	0.0376411	0.0409743	0.0411997	0.0882987	0.106874	0.0876866
440	0.0371601	0.0402484	0.0403792	0.086529	0.105393	0.0864359
441	0.0368712	0.0405308	0.0403026	0.0872311	0.105909	0.0866664
442	0.0355626	0.0390177	0.0392577	0.0839754	0.102786	0.0841492
443	0.0357566	0.0390893	0.039234	0.0844377	0.102356	0.0838318
444	0.0354423	0.0389878	0.0390792	0.0840583	0.102213	0.083678
445	0.0348836	0.0381878	0.0386172	0.0830471	0.100257	0.0820482
446	0.0352781	0.0380169	0.0385463	0.0821638	0.0997585	0.081402
447	0.0350511	0.0377074	0.0378758	0.081384	0.0988595	0.0805371
448	0.0349359	0.0376327	0.0379528	0.0812335	0.0980444	0.0798381
449	0.0346032	0.037561	0.0376988	0.0804295	0.0971423	0.0793139
450	0.0337639	0.0364124	0.0366754	0.0790017	0.095752	0.0778535
451	0.0336612	0.036109	0.0359721	0.0776236	0.0942357	0.0767105
452	0.0330906	0.0357168	0.0359744	0.0778442	0.0935698	0.075915
453	0.0335316	0.0354325	0.0360356	0.0766991	0.0928488	0.0747917
454	0.0333812	0.0348876	0.0352716	0.0753777	0.0913662	0.0738806
455	0.0329136	0.0345081	0.0346848	0.0753074	0.0911763	0.073113
456	0.0323925	0.0337185	0.0344274	0.0739782	0.0895976	0.0718021
457	0.0326452	0.0342004	0.0343997	0.0742863	0.089763	0.0719407
458	0.0321037	0.0337535	0.0338619	0.0733174	0.0887201	0.071427
459	0.0314192	0.0336937	0.0337945	0.0727265	0.0881831	0.0706425
460	0.0307434	0.0325224	0.0331885	0.0715818	0.0865935	0.0692649
461	0.0310634	0.0327251	0.0328179	0.071505	0.0860876	0.0690847
462	0.0309648	0.0320885	0.0321514	0.0700872	0.0847007	0.0676796
463	0.031367	0.0321846	0.0326254	0.0699418	0.0848312	0.0678014
464	0.0305785	0.0320457	0.032315	0.0704024	0.0842521	0.0674787
465	0.0304853	0.0325722	0.032596	0.0699575	0.0842492	0.0674038
466	0.0301287	0.0321267	0.0324907	0.0689208	0.0836381	0.0665459
467	0.0300775	0.0316421	0.0321495	0.068648	0.0822303	0.0653845
468	0.0308603	0.0318008	0.0322767	0.0688808	0.0821332	0.0654571
469	0.0307053	0.0307004	0.0310746	0.0673103	0.0802691	0.0629837
470	0.0301276	0.0303113	0.0300922	0.0663913	0.0788637	0.0618417
471	0.0301701	0.0300797	0.0305991	0.0658706	0.07801	0.0617322
472	0.0294885	0.0296864	0.0298849	0.0657321	0.0780954	0.0615158
473	0.0297072	0.0296897	0.0305402	0.0659719	0.0780849	0.0620635
474	0.0287059	0.0293914	0.0298205	0.0644897	0.0769759	0.0609615
475	0.0286481	0.0291285	0.029104	0.0644422	0.0763925	0.060544
476	0.0283673	0.0289806	0.0289223	0.0637785	0.0752989	0.059316
477	0.0281337	0.0288196	0.028791	0.0636708	0.0749826	0.0590192
478	0.027087	0.0276227	0.0275408	0.0617728	0.0735973	0.0577336
479	0.0271921	0.0273202	0.027488	0.0616685	0.0727571	0.0574571
480	0.0268962	0.0273283	0.0276444	0.0616426	0.0724853	0.0571702
481	0.0268795	0.0270445	0.027299	0.0610574	0.0717872	0.0561388
482	0.0262876	0.0264992	0.0265065	0.0600078	0.070994	0.0556137
483	0.0263207	0.0265498	0.0267926	0.0599108	0.0706853	0.0558368
484	0.0266788	0.0265475	0.0268984	0.0601851	0.0705336	0.0557952
485	0.0247084	0.0269826	0.0269157	0.0609319	0.0721331	0.0578533
486	0.0245699	0.0262556	0.0252748	0.0581094	0.0719395	0.0566195
487	0.0222134	0.0232626	0.0222166	0.0515089	0.0617005	0.0485062
488	0.0252895	0.02545	0.024939	0.0575445	0.0670375	0.0530827
489	0.025087	0.0249113	0.024834	0.0573681	0.0668053	0.0524542
490	0.0249564	0.0253186	0.0255724	0.0573395	0.0667673	0.0524828
491	0.0250639	0.0246783	0.0243006	0.0564137	0.0656289	0.0509543
492	0.0243573	0.0240686	0.0242805	0.0556376	0.064462	0.0502662
493	0.0242439	0.0241321	0.0237674	0.0558435	0.0645338	0.0504819
494	0.0241748	0.0235348	0.0233646	0.0549673	0.064067	0.0496772
495	0.0241677	0.0231587	0.023055	0.0542164	0.0630137	0.048962
496	0.0240964	0.023798	0.0237164	0.0549906	0.0633056	0.0495215
497	0.0237856	0.0231898	0.0233839	0.0542344	0.0619797	0.0486611
498	0.0239211	0.0231756	0.0230125	0.0539744	0.0618459	0.0479868
499	0.0237211	0.0224946	0.0223654	0.0532562	0.0613478	0.047766
500	0.0227664	0.0215925	0.0213353	0.0517346	0.0596128	0.0462139
501	0.0231908	0.0221458	0.0217753	0.0526515	0.0600486	0.0470557
502	0.0229222	0.021764	0.0220497	0.0520229	0.0596967	0.0461815
503	0.0225349	0.021388	0.0214044	0.0515724	0.058648	0.0457072
504	0.0226564	0.0214571	0.0215774	0.0512345	0.0584008	0.0455867
505	0.0227576	0.0212156	0.0211924	0.0509163	0.0577784	0.0450226
506	0.0223419	0.020694	0.0204752	0.0502421	0.0568196	0.0442869
507	0.0222372	0.0206864	0.0203559	0.0498157	0.0561528	0.0435216
508	0.0219818	0.0200634	0.0199465	0.049716	0.0559135	0.0432857
509	0.0219781	0.0200121	0.0197424	0.0492787	0.0551696	0.0427428
510	0.0222105	0.0202359	0.0198327	0.0493355	0.0552508	0.0428503
511	0.0220346	0.0202707	0.019915	0.0495619	0.0550236	0.0431195
512	0.0221129	0.0202034	0.0198984	0.049313	0.0545134	0.042618
513	0.022209	0.0199409	0.0195214	0.0485884	0.0539528	0.0419301
514	0.022063	0.0197624	0.0191649	0.0481717	0.0532201	0.0413787
515	0.0216234	0.0189254	0.0188844	0.0478259	0.052533	0.0405705
516	0.0215571	0.0191117	0.0185396	0.0479425	0.0525086	0.0406723
517	0.0214777	0.0190111	0.0186232	0.0471978	0.0517875	0.0403549
518	0.0213553	0.0189765	0.0184686	0.0472262	0.0514557	0.0400348
519	0.0210631	0.0191312	0.0187154	0.0474431	0.0515434	0.0402597
520	0.0211982	0.0186563	0.018523	0.0465951	0.0506821	0.0392525
521	0.0211931	0.0184186	0.0179792	0.0466152	0.0504032	0.0390513
522	0.0205977	0.0181812	0.0177201	0.0466141	0.0497907	0.0386165
523	0.0205402	0.0181994	0.0178126	0.0462195	0.0496318	0.0384392
524	0.0208168	0.0180484	0.0174451	0.0458856	0.0492493	0.0382794
525	0.0206654	0.0179976	0.0174939	0.0460879	0.0486874	0.03828
526	0.0202963	0.0179705	0.0175149	0.0456635	0.0486029	0.0378496
527	0.020322	0.0178107	0.017269	0.0452209	0.0483212	0.0375172
528	0.0201926	0.017618	0.0173345	0.0454303	0.0479638	0.0372324
529	0.0195796	0.0174851	0.0172175	0.0450355	0.0477718	0.0371999
530	0.0197789	0.0174007	0.0171303	0.0450989	0.0473963	0.0369595
531	0.0197462	0.0173657	0.0169349	0.0446389	0.0469482	0.0367777
532	0.0196064	0.0169965	0.0166529	0.0445755	0.0467007	0.0364318
533	0.0190512	0.0170971	0.0167611	0.0442981	0.0467942	0.0366385
534	0.0188606	0.0172207	0.0168359	0.0441403	0.0465924	0.0363874
535	0.0185862	0.016882	0.0162912	0.0438777	0.0458017	0.0360475
536	0.0188428	0.01677	0.016354	0.0439607	0.0456553	0.0357948
537	0.0189412	0.0167647	0.0164342	0.0439851	0.0457679	0.0359418
538	0.0182416	0.0168192	0.0162077	0.0440039	0.0456602	0.0359077
539	0.0182168	0.0164468	0.0158822	0.0434078	0.0449993	0.0356094
540	0.0180011	0.0162522	0.0158178	0.0432626	0.0446517	0.0349899
541	0.0178937	0.01634	0.0157489	0.0432033	0.0448034	0.0351696
542	0.0177714	0.0164015	0.0159746	0.0432402	0.0446653	0.0353777
543	0.0175046	0.0158316	0.0152025	0.0426536	0.0438925	0.0347625
544	0.017236	0.0157437	0.0150843	0.04268	0.0436306	0.0343033
545	0.0170347	0.0161007	0.0152346	0.0424154	0.0435008	0.0345968
546	0.0171	0.0157594	0.0148861	0.0425633	0.0432012	0.0342952
547	0.0170581	0.0157779	0.0153745	0.0428722	0.0434958	0.0348111
548	0.0164899	0.0156491	0.015148	0.042248	0.0434015	0.0347145
549	0.0163094	0.015366	0.014571	0.0420869	0.0427284	0.0341232
550	0.0165034	0.0149647	0.0143972	0.0422163	0.0424357	0.0338515
551	0.0161628	0.0147305	0.0142281	0.0419536	0.0421383	0.0338388
552	0.0159764	0.0146812	0.0145103	0.0417084	0.0423572	0.0337256
553	0.0158421	0.0147958	0.0140992	0.0412435	0.0419099	0.0336045
554	0.0153606	0.0143002	0.0135826	0.0412183	0.0412904	0.0331001
555	0.0154471	0.0142424	0.0137926	0.0412135	0.0415312	0.0333391
556	0.0150754	0.0143465	0.0137343	0.0409735	0.0412232	0.0329757
557	0.0153625	0.0141192	0.0135719	0.0409576	0.0410247	0.0328279
558	0.0150868	0.0137336	0.0132911	0.040838	0.0406409	0.0326942
559	0.0147335	0.0136302	0.012919	0.040714	0.0403258	0.0325158
560	0.014811	0.0138939	0.0130832	0.040734	0.0409849	0.0329925
561	0.0146301	0.0134819	0.0128915	0.0400826	0.0404344	0.0326421
562	0.0144589	0.0133435	0.0127376	0.0400684	0.0398692	0.0321503
563	0.0142297	0.013422	0.0126936	0.0402418	0.0401444	0.0325014
564	0.0143955	0.0134424	0.0127739	0.0397966	0.0399107	0.0323386
565	0.0141766	0.0131108	0.012257	0.0395012	0.0393936	0.0318974
566	0.013974	0.0128506	0.0121135	0.0390988	0.0390966	0.0316056
567	0.0138692	0.0131467	0.0122235	0.0390629	0.0390781	0.0318317
568	0.0136684	0.0129077	0.0120572	0.0376583	0.0386443	0.0313525
569	0.0132402	0.0129747	0.0119576	0.0370113	0.0383998	0.0313338
570	0.0126932	0.0135532	0.0125399	0.0363146	0.0384219	0.0311893
571	0.0130402	0.0144209	0.0135204	0.0367746	0.0390311	0.0321086
572	0.0129541	0.014073	0.0136284	0.0367711	0.0387683	0.0320537
573	0.0122365	0.0131456	0.0123574	0.0356018	0.0379887	0.0310927
574	0.0120852	0.0138569	0.0131952	0.0352725	0.0382292	0.0313628
575	0.0129397	0.0150369	0.0147165	0.0368014	0.0396015	0.0326624
576	0.0123622	0.0139451	0.0135908	0.0359507	0.038609	0.032203
577	0.011034	0.0129421	0.0124018	0.0335396	0.0367596	0.0301627
578	0.0117913	0.0144988	0.0140556	0.0347096	0.0381589	0.0315218
579	0.012384	0.0145114	0.0139872	0.0353163	0.038045	0.031482
580	0.012477	0.0147888	0.0143338	0.035379	0.0383898	0.0319327
581	0.0111729	0.0138024	0.0135609	0.0329039	0.0369633	0.0304989
582	0.0109395	0.0134242	0.0128137	0.0316956	0.0357774	0.0293503
583	0.0123823	0.0132845	0.0125823	0.0345387	0.0366797	0.0303877
584	0.0129599	0.0145826	0.0139073	0.0375338	0.0399845	0.033669
585	0.012302	0.0151003	0.014066	0.036227	0.0392835	0.0329099
586	0.0119914	0.013589	0.0126655	0.03454	0.0368485	0.0307702
587	0.0113226	0.0124864	0.0118745	0.0337586	0.0360454	0.029967
588	0.0115856	0.0128101	0.0124835	0.0336825	0.0358321	0.0299618
589	0.0126704	0.0131589	0.0127473	0.0348566	0.0359978	0.0299805
590	0.0129397	0.0130629	0.0122988	0.0352221	0.0359597	0.0302953
591	0.0130752	0.0130704	0.0125652	0.0352193	0.0358038	0.0299011
592	0.0127815	0.0136535	0.0133317	0.0357693	0.0366628	0.0308735
593	0.0113462	0.0130004	0.012745	0.0338977	0.0355087	0.0297932
594	0.0110335	0.0118414	0.011401	0.0328792	0.0339481	0.0281652
595	0.0100804	0.0105823	0.0098229	0.0313809	0.0324802	0.0268192
596	0.0101008	0.0106916	0.00999777	0.031623	0.0324133	0.0270436
597	0.0108875	0.0109852	0.0105452	0.0326291	0.0331292	0.0276383
598	0.0106742	0.0110439	0.0106976	0.0324255	0.0328734	0.0278717
599	0.0100976	0.0110891	0.0107466	0.0317486	0.0326208	0.0273631
600	0.00900445	0.0105487	0.0102826	0.0310319	0.0316558	0.0266079
601	0.00874187	0.010615	0.010487	0.0302312	0.0316951	0.0266268
602	0.00789967	0.00941371	0.00898472	0.0284661	0.030431	0.0253669
603	0.00837641	0.00998235	0.00933945	0.02831	0.0304472	0.025216
604	0.00907748	0.00991015	0.00962755	0.0293313	0.0302504	0.0253719
605	0.00939723	0.0101087	0.0098672	0.0307407	0.030881	0.0258976
606	0.00928395	0.0102525	0.00972745	0.0308987	0.030923	0.0258879
607	0.00903645	0.0100137	0.00979922	0.030701	0.0306415	0.025671
608	0.00901321	0.00989035	0.0096198	0.0305538	0.0305148	0.0256494
609	0.00897763	0.00992927	0.00959084	0.0304762	0.0303346	0.0255286
610	0.00874058	0.00976347	0.00954886	0.0301181	0.0301236	0.0253188
611	0.00868942	0.00965751	0.00935559	0.0299986	0.0299317	0.0252519
612	0.00859768	0.00951119	0.00939348	0.0298727	0.0296532	0.0251715
613	0.00846837	0.00943581	0.00931116	0.0298488	0.0294606	0.0249893
614	0.0082968	0.00922958	0.009241	0.0296484	0.0293348	0.0248541
615	0.00820735	0.00914728	0.00922753	0.0295686	0.0292495	0.0248692
616	0.0082876	0.00868102	0.00881785	0.0293369	0.0284681	0.0245172
617	0.00779801	0.00827896	0.00809228	0.0288684	0.02805	0.0239625
618	0.00760026	0.00773946	0.00771976	0.0284559	0.0273533	0.0235315
619	0.00828179	0.00835485	0.00837002	0.0295865	0.0282569	0.0243945
620	0.00782799	0.00764354	0.0076508	0.0286161	0.0275297	0.0237583
621	0.00805436	0.00782651	0.00770194	0.0288723	0.0275244	0.0235954
622	0.0083234	0.00861815	0.0085802	0.0298101	0.0285884	0.024633
623	0.00802424	0.00800814	0.0082994	0.028863	0.0276872	0.0237032
624	0.00805195	0.00778437	0.0079431	0.0285623	0.0271566	0.0233484
625	0.00779769	0.00774376	0.00755483	0.0283248	0.0267811	0.0232542
626	0.00835927	0.00807695	0.00790802	0.0290257	0.0272107	0.0235231
627	0.00844839	0.00806123	0.00812507	0.0292729	0.0277425	0.0239364
628	0.00844669	0.00803922	0.00821926	0.0293332	0.0272881	0.0241455
629	0.00841439	0.00847316	0.00827454	0.0294989	0.0276751	0.0242073
630	0.00845248	0.00780442	0.00808313	0.0289271	0.0269044	0.0235492
631	0.00808887	0.00775897	0.00765505	0.0287496	0.0267815	0.0235836
632	0.0078193	0.00752021	0.00746932	0.0286281	0.0265837	0.0232257
633	0.00819023	0.00778352	0.00773327	0.0288221	0.0266775	0.0236026
634	0.00839361	0.00772889	0.00793376	0.0290628	0.0267124	0.0235815
635	0.00819958	0.00773473	0.0077057	0.0286482	0.0265722	0.0235638
636	0.00826958	0.00795645	0.00800576	0.0282947	0.0265059	0.0235696
637	0.00822199	0.00778922	0.00807683	0.0285181	0.0263981	0.0234919
638	0.00800993	0.00756412	0.00788297	0.0281264	0.0261223	0.0231896
639	0.00790536	0.00751148	0.00758423	0.0278895	0.025867	0.0229618
640	0.00778867	0.00759075	0.00764897	0.0278595	0.0257507	0.0227696
641	0.00808466	0.00738414	0.00776265	0.0276397	0.0255601	0.0228484
642	0.00787857	0.00750207	0.00768949	0.0278944	0.0254718	0.0227008
643	0.00784763	0.00750233	0.00757025	0.0277012	0.0253738	0.0225838
644	0.00804497	0.00758449	0.00762793	0.0275504	0.025262	0.0223163
645	0.00795831	0.00744711	0.00756017	0.0272614	0.0250967	0.0224345
646	0.00779946	0.00711479	0.00725259	0.0271818	0.0249499	0.0223533
647	0.00754622	0.00708548	0.00734624	0.0268954	0.0248645	0.0221296
648	0.00781629	0.00740809	0.00773105	0.0267056	0.0247657	0.0222207
649	0.0076518	0.00756218	0.00778198	0.0265928	0.0246903	0.0221812
650	0.00753222	0.00728108	0.00742199	0.0265063	0.0243672	0.0219514
651	0.00770159	0.00722033	0.00751969	0.0266111	0.0244031	0.0217715
652	0.00748438	0.00718811	0.00741873	0.0264316	0.024112	0.0216388
653	0.00755454	0.00708231	0.00727743	0.0263337	0.0241053	0.0214142
654	0.00748263	0.00699609	0.00720568	0.026077	0.0238516	0.0213892
655	0.00727242	0.00691753	0.00723676	0.0258271	0.023629	0.0211512
656	0.0072485	0.00689624	0.00721043	0.0258354	0.0235231	0.0210229
657	0.00721922	0.00682612	0.00696952	0.0255367	0.0232643	0.0208553
658	0.00712437	0.00672384	0.00686456	0.0254473	0.0231449	0.0208632
659	0.00705394	0.00650263	0.00691145	0.0252005	0.0231129	0.0207473
660	0.00699211	0.00654611	0.00691277	0.0252161	0.0227655	0.0205658
661	0.00703656	0.00641088	0.00673871	0.0249881	0.0227574	0.0205841
662	0.00719598	0.00653157	0.0069381	0.0247236	0.0227048	0.0205526
663	0.00715827	0.00664064	0.00692202	0.0246663	0.0224946	0.0207186
664	0.00702872	0.00671428	0.00699198	0.0247063	0.0226995	0.0206466
665	0.00684398	0.00662648	0.00696954	0.0242265	0.022496	0.020354
666	0.00688577	0.00645992	0.00668963	0.0241021	0.0219429	0.0202232
667	0.00680236	0.00632488	0.00662155	0.0239701	0.0218661	0.0201109
668	0.00669455	0.0063855	0.00672121	0.0236339	0.0219176	0.0198313
669	0.00707096	0.00654507	0.00684735	0.0238687	0.0220983	0.020213
670	0.00711408	0.00664584	0.00704591	0.0239882	0.0220181	0.0198821
671	0.00678123	0.00666287	0.0068345	0.0236262	0.0217871	0.0200822
672	0.00644667	0.00647509	0.0066994	0.0227705	0.021345	0.0193244
673	0.00646068	0.00624703	0.00665053	0.0227167	0.0210078	0.0191329
674	0.00665643	0.00644524	0.00663998	0.0231955	0.0211797	0.0193651
675	0.0064395	0.00643314	0.00658553	0.022862	0.0209611	0.019216
676	0.00649258	0.00639807	0.00653034	0.0226893	0.0208713	0.0192722
677	0.00635812	0.00604967	0.00622378	0.0224701	0.0205075	0.0188553
678	0.00620784	0.00603299	0.00614476	0.0216375	0.020156	0.0183115
679	0.00621522	0.0061734	0.00646974	0.0218739	0.0203415	0.018596
680	0.0060822	0.00633072	0.006657	0.0217595	0.0202336	0.01853
681	0.00606449	0.00593243	0.00609572	0.0214112	0.0197597	0.0181609
682	0.00581642	0.00586149	0.00608443	0.0213532	0.0196215	0.0180317
683	0.00573614	0.00555651	0.00567688	0.020802	0.0191757	0.0176347
684	0.00568226	0.00565496	0.00579529	0.0203824	0.0189838	0.0176515
685	0.00589643	0.00618664	0.00618834	0.0206323	0.019187	0.017533
686	0.00559226	0.00610299	0.00621978	0.0203459	0.019125	0.0174203
687	0.00565599	0.0060601	0.00618225	0.0205721	0.0191989	0.0174751
688	0.00564805	0.00581609	0.0059256	0.02011	0.0186775	0.0171824
689	0.00542388	0.00540819	0.00549817	0.0197071	0.0184224	0.016869
690	0.00524778	0.00538093	0.00533611	0.0193699	0.0182031	0.0166708
691	0.00534401	0.00548975	0.0054992	0.018952	0.0178518	0.0165188
692	0.00547617	0.00551598	0.00564981	0.0193167	0.0176837	0.0164003
693	0.00508923	0.00540966	0.00540242	0.0190177	0.0176541	0.0162483
694	0.00524582	0.0052652	0.00566285	0.019099	0.0175539	0.0161504
695	0.00538767	0.00565406	0.00569924	0.0192839	0.0179736	0.0165693
696	0.00528575	0.00555753	0.00568951	0.0193366	0.017932	0.0165161
697	0.0047362	0.00562562	0.00553688	0.0185874	0.0173454	0.0160568
698	0.00490327	0.00528466	0.00529497	0.0182373	0.0168932	0.0157459
699	0.00481865	0.00469709	0.00466571	0.0177133	0.0165387	0.0151925
700	0.00456661	0.00456192	0.00443436	0.0173586	0.016217	0.0149876
701	0.00506158	0.00472867	0.00481937	0.0176073	0.0165507	0.01523
702	0.00511786	0.00503719	0.00504315	0.017736	0.0164815	0.0152051
703	0.00505876	0.00518675	0.00517546	0.0178967	0.0165393	0.0153355
704	0.00478517	0.00511569	0.00516541	0.0175429	0.0163207	0.0155734
705	0.00496452	0.00512752	0.00512045	0.0177697	0.0164939	0.015487
706	0.00494024	0.00501339	0.00513476	0.0176222	0.0162211	0.0153123
707	0.00442953	0.00529493	0.00531974	0.0169197	0.0160544	0.0148702
708	0.00440908	0.00498777	0.0050305	0.0165763	0.0157224	0.0147473
709	0.00428896	0.00455755	0.00448363	0.016526	0.0154679	0.0142736
710	0.00397461	0.00416535	0.00407632	0.0157928	0.0148983	0.013741
711	0.00391664	0.00402563	0.00396892	0.0152542	0.0145403	0.0134495
712	0.00431069	0.00418146	0.00407778	0.0156893	0.0146828	0.0136371
713	0.00429078	0.00415759	0.00428937	0.0154467	0.014529	0.013582
714	0.0039165	0.00381514	0.00395084	0.0145497	0.0137885	0.012606
715	0.00392063	0.00387316	0.00391037	0.0146023	0.013789	0.0127689
716	0.00395537	0.00380152	0.00380842	0.0146496	0.0137665	0.0127391
717	0.00403338	0.00367608	0.00368556	0.0145657	0.0136139	0.012711
718	0.00378409	0.00379145	0.00381504	0.0145161	0.0136235	0.0125577
719	0.00388224	0.0038475	0.00383706	0.0141317	0.0133999	0.0124523
720	0.00379678	0.00353398	0.00336192	0.0136588	0.0129926	0.0119786
721	0.00351864	0.00347477	0.00338035	0.0135747	0.0125668	0.0117569
722	0.00364292	0.00371924	0.00354885	0.013625	0.0127519	0.0119655
723	0.00391754	0.00361308	0.0035223	0.0137527	0.012869	0.0118669
724	0.00372066	0.0035345	0.00343018	0.0132566	0.0125026	0.0115989
725	0.00321058	0.00337218	0.00326621	0.0126506	0.0121136	0.0112726
726	0.00302485	0.00321309	0.00324063	0.0122954	0.0115616	0.0109092
727	0.00330714	0.0033293	0.00327309	0.0127207	0.0118279	0.0111429
728	0.00320495	0.0033317	0.00311025	0.0119993	0.0115821	0.0105446
729	0.00295554	0.00293298	0.0030087	0.011768	0.0111739	0.0103972
730	0.0029148	0.0030157	0.00287775	0.0112589	0.0107335	0.00991724
731	0.00293967	0.00309712	0.00307551	0.0109677	0.0106189	0.00989984
732	0.0024962	0.00264305	0.00239474	0.0103958	0.0101473	0.00941323
733	0.00231431	0.00234731	0.00222413	0.0102268	0.00993903	0.00911623
734	0.00213423	0.00233225	0.0021154	0.00935118	0.00935478	0.00844159
735	0.00191397	0.0022761	0.00205083	0.00950807	0.00923809	0.00842071
736	0.00213731	0.00225247	0.00201969	0.00929277	0.0090111	0.00836385
737	0.00174948	0.00209562	0.001887	0.0091059	0.00895795	0.0080122
738	0.00218692	0.00212944	0.00214488	0.00947014	0.0090803	0.00828357
739	0.00195762	0.00224701	0.00220126	0.00933591	0.00899964	0.00832442
740	0.00192674	0.0022596	0.00238384	0.00902177	0.00893066	0.00804758
741	0.00207221	0.00221389	0.00221852	0.00939891	0.00904822	0.00841588
742	0.00223726	0.00260002	0.0024182	0.00949737	0.00926419	0.00864665
743	0.00236865	0.00283767	0.00276122	0.00966514	0.00942902	0.00872416
744	0.00245903	0.00290096	0.00284921	0.00969609	0.00952905	0.00875052
745	0.00280173	0.00304387	0.00292011	0.00964493	0.00932272	0.00867252
746	0.00249491	0.00290248	0.00280919	0.00949853	0.00907143	0.00846408
747	0.00271283	0.00291869	0.00295786	0.00914204	0.00886052	0.00827074
748	0.00279653	0.0030334	0.0029294	0.00893806	0.00877311	0.00813914
749	0.00254997	0.00274865	0.00260256	0.00866479	0.00833783	0.0078082
750	0.0020994	0.00237572	0.00207712	0.00736001	0.00737679	0.00674874
751	0.00215121	0.00229059	0.00204478	0.00749045	0.00733497	0.00674469
752	0.00195938	0.00195732	0.00181456	0.00709397	0.0070243	0.00648382
753	0.00193324	0.00218126	0.0021422	0.00753069	0.00732723	0.00688652
754	0.00154553	0.00207678	0.00204225	0.00693755	0.0068238	0.00626926
755	0.00175377	0.0021995	0.00201666	0.00687223	0.00698499	0.00651784
756	0.00162325	0.00254392	0.00257732	0.00692723	0.00712753	0.00674229
757	0.00183198	0.00322593	0.00334804	0.00719272	0.00758993	0.00721383
758	0.00181005	0.00336028	0.00341593	0.00718075	0.00741345	0.00708428
759	0.00196986	0.00305558	0.00301627	0.00702927	0.00723365	0.00668776
760	0.00141982	0.00229779	0.0023094	0.00558664	0.00586808	0.00529693
761	0.00150884	0.0024367	0.00226847	0.00566381	0.00599531	0.00556668
762	0.00153522	0.00171141	0.00164037	0.00598322	0.00594749	0.00549802
763	0.00130964	0.00162225	0.0014165	0.00536045	0.00546795	0.00498272
764	0.000749031	0.00146244	0.00147814	0.00484802	0.00505012	0.00461523
765	0.000975376	0.00231834	0.0025602	0.00553238	0.00566828	0.00515735
766	0.00144419	0.00269918	0.00285354	0.00639372	0.00634137	0.0061017
767	0.00194424	0.00271892	0.00286084	0.00685251	0.00677103	0.00643159
768	0.00200086	0.00297765	0.00301402	0.00654555	0.00648769	0.00586533
769	0.00166521	0.00248665	0.00237834	0.00507735	0.00500516	0.00455645
770	0.000966241	0.000869938	0.000657227	0.00367624	0.00378236	0.00330691
771	0.000328629	0.00058326	0.000567518	0.00296868	0.00318773	0.00266126
772	0.000431671	0.00077213	0.00084256	0.00385221	0.00388905	0.00364993
773	0.00100346	0.00175225	0.00188713	0.00523178	0.0051309	0.00506226
774	0.00135153	0.00245504	0.00279646	0.00572788	0.00593411	0.00553923
775	0.00208213	0.00262556	0.00290118	0.00608571	0.00594644	0.00553953
776	0.00174197	0.00157703	0.00174937	0.00493388	0.00474773	0.00442956
777	0.00138531	0.000884422	0.00068899	0.00388302	0.00389583	0.0033957
778	0.000606627	0.000453433	0.000355416	0.00337297	0.00321655	0.0029019
779	0.000634614	0.00111004	0.0012943	0.00370808	0.00378941	0.00335195
780	0.00124934	0.00259502	0.00266616	0.00497351	0.00513347	0.0049244
781	0.00172983	0.00307584	0.0033562	0.0057236	0.00585525	0.00552947
782	0.00123512	0.00208689	0.00229144	0.00469408	0.00489106	0.00463661
783	0.0012125	0.000845426	0.000772434	0.00395482	0.00403544	0.00387191
784	0.000551789	0.000604159	0.000540666	0.00393479	0.00447977	0.00392829
785	0.000838052	0.00166031	0.0020325	0.00604683	0.00646174	0.00583662
786	0.00143404	0.00265791	0.00309326	0.00664658	0.00697451	0.00658256
787	0.00180453	0.00308307	0.0032521	0.00629371	0.00674077	0.00635483
788	0.000709876	0.00110779	0.00112072	0.00395834	0.00386289	0.00345076
789	-0.000367135	-0.000515476	-0.000436391	0.00253166	0.00195147	0.00175176
790	6.45203e-05	0.000432159	0.000506893	0.00364177	0.00298866	0.00307833
791	0.000908781	0.00181761	0.00225247	0.00499747	0.00449369	0.00465242
792	0.00189052	0.00290042	0.00317817	0.0051327	0.00428042	0.00442774
793	0.00230919	0.00166971	0.00211914	0.00340076	0.00268876	0.00258709
794	0.00105472	0.000198795	0.000285423	0.000490493	-3.08563e-05	-0.000415028
795	-0.000161435	1.53899e-05	0.000257477	-0.000296869	-0.000240407	-0.000449786
796	0.000881802	0.00180117	0.00209794	0.00236655	0.00244571	0.00231728
797	0.00184008	0.00212938	0.00230464	0.00244382	0.00237971	0.00234204
798	0.00122979	0.000900468	0.00100064	0.000615193	0.000505652	0.000315512
799	0.000279453	-0.000319954	-0.000266012	-0.000238011	-0.000643094	-0.00081122
800	-6.61472e-10	-4.13336e-10	5.94924e-10	-1.8109e-09	-2.53891e-10	1.8333e-09

## Sheet: Day3
Title	Untitled-1
Comment
Date	2025-04-11 오후 2:55:43
Operator	sju
System Name	Undefined
Wavelength (nm)	Sample1	Sample2	Sample3	Sample4	Sample5	Sample6	Sample7
200	0.207108	3.35692	3.46265	3.70817	3.90775	3.92702	3.75905
201	0.199265	3.98077	3.81153	3.97216	3.84009	3.93607	3.93445
202	0.191443	3.80016	3.83158	3.93665	3.90168	3.93405	3.93153
203	0.183454	3.84361	3.88407	3.96378	3.92047	3.93054	3.93605
204	0.175368	3.97617	3.95801	3.83328	3.79755	3.84051	3.91869
205	0.167337	3.94143	3.88767	3.72623	3.9485	3.78932	3.80582
206	0.160308	3.73772	3.96754	3.82566	3.87113	3.95284	3.92669
207	0.154621	3.73659	3.96642	3.88201	3.72833	3.9007	3.85004
208	0.149446	3.77147	3.93449	3.88428	3.9192	3.72194	3.8087
209	0.14519	3.98063	3.7797	3.90004	3.76067	3.79309	3.91752
210	0.141035	3.94312	3.90477	3.97274	3.92283	3.77561	3.84716
211	0.136433	3.96837	3.96687	3.96819	3.79248	3.93872	3.93237
212	0.132129	3.96379	3.95787	3.95202	3.9522	3.93245	3.93121
213	0.128572	3.96506	3.95248	3.91517	3.92522	3.92707	3.93315
214	0.126307	3.96471	3.96319	3.97412	3.92887	3.90964	3.93261
215	0.124682	3.96481	3.96192	3.96456	3.93252	3.9377	3.93276
216	0.123237	3.96477	3.96053	3.96704	3.93211	3.93287	3.93271
217	0.12252	3.96483	3.95814	3.9669	3.93222	3.93453	3.93278
218	0.122013	3.9646	3.96314	3.96484	3.93219	3.93274	3.93253
219	0.121415	3.9655	3.95948	3.97358	3.93221	3.93846	3.93351
220	0.120592	3.96199	3.97093	3.93532	3.93217	3.9139	3.92969
221	0.119522	3.97564	3.92175	3.90986	3.93231	3.89593	3.94455
222	0.118231	3.91306	3.90057	3.98941	3.93179	3.95319	3.87902
223	0.116821	3.80701	3.97349	3.90182	3.9338	3.87368	3.85537
224	0.115303	3.91142	3.95937	3.78758	3.92604	3.85817	3.95265
225	0.113759	3.93109	3.96072	3.8247	3.95586	3.95024	3.90482
226	0.112306	3.90676	3.96599	3.93454	3.82011	3.92482	3.91056
227	0.110554	3.99329	3.83909	3.87503	3.83933	3.95489	3.89023
228	0.109118	3.87604	3.88814	3.90168	3.8769	3.83386	3.87674
229	0.107514	3.89272	3.90104	3.91541	3.85733	3.82123	3.82584
230	0.105936	3.98048	3.89584	3.92539	3.95711	3.93422	3.82724
231	0.104297	3.95967	3.97475	3.91033	3.88076	3.93308	3.92825
232	0.102577	3.97009	3.96506	3.92291	3.90889	3.93437	3.90685
233	0.101278	3.9485	3.93373	3.96119	3.90922	3.93318	3.91517
234	0.0999018	4	4	3.96341	3.91887	3.9367	3.93972
235	0.0987731	3.62049	3.56781	3.90006	3.92324	3.9239	3.91978
236	0.0980758	3.85649	3.85577	3.58955	3.97829	3.97097	3.97713
237	0.0978206	3.7084	3.5729	3.41403	3.62875	3.65916	3.63168
238	0.0976972	3.28336	3.25642	3.27288	3.72967	3.44369	3.56788
239	0.0978275	3.09346	3.03337	3.05423	3.47714	3.66897	3.28604
240	0.0982612	3.04202	2.86523	2.92239	3.23774	3.183	3.09664
241	0.0986967	2.88278	2.77036	2.86166	3.20413	3.03394	3.13399
242	0.0994418	2.77531	2.73958	2.78153	3.05962	2.91955	2.98147
243	0.0999537	2.68543	2.66897	2.79616	3.05699	3.04124	2.96731
244	0.100488	2.56469	2.57847	2.60153	2.93167	2.90628	2.92039
245	0.10064	2.59886	2.50262	2.51694	2.83602	2.77971	2.78324
246	0.100817	2.5175	2.46044	2.45428	2.95633	2.73067	2.74393
247	0.100667	2.4542	2.34797	2.3769	2.84364	2.959	2.72122
248	0.100693	2.40521	2.26103	2.32607	2.7233	2.70224	2.77408
249	0.100529	2.29067	2.20302	2.2259	2.93906	2.75081	2.77875
250	0.100821	2.26815	2.15194	2.18011	2.87589	2.79496	2.82412
251	0.101334	2.20155	2.09339	2.1118	2.80278	2.80179	2.59153
252	0.100907	2.10778	2.03159	2.05272	2.55132	2.83472	2.67328
253	0.101176	2.05851	1.9314	1.99244	2.71205	2.78451	2.65203
254	0.101184	2.00461	1.90617	1.91544	2.76882	2.75012	2.6698
255	0.101013	1.92476	1.83101	1.8582	2.67744	2.53832	2.7448
256	0.101374	1.89246	1.77585	1.80283	2.59242	2.57018	2.71783
257	0.101187	1.83091	1.73908	1.7561	2.51596	2.52293	2.55742
258	0.101433	1.76015	1.67867	1.70362	2.52843	2.65069	2.53113
259	0.102174	1.71944	1.62716	1.64284	2.63499	2.59577	2.55408
260	0.102227	1.66389	1.5713	1.58868	2.49781	2.60196	2.43815
261	0.102243	1.60175	1.51644	1.52775	2.46047	2.52322	2.49143
262	0.102764	1.55025	1.46637	1.48837	2.45457	2.56529	2.49039
263	0.102782	1.50977	1.42664	1.44586	2.47027	2.50035	2.37435
264	0.103437	1.45822	1.3821	1.39653	2.43489	2.36768	2.35496
265	0.103787	1.41963	1.34275	1.36014	2.36394	2.36867	2.34571
266	0.104337	1.38396	1.29992	1.31695	2.32748	2.33509	2.29648
267	0.105083	1.33906	1.26004	1.28258	2.28404	2.36759	2.27166
268	0.105913	1.29711	1.22269	1.24545	2.26496	2.27456	2.25307
269	0.106744	1.25696	1.18238	1.20362	2.20956	2.20474	2.17609
270	0.107708	1.21848	1.14492	1.16783	2.14684	2.20702	2.18208
271	0.108311	1.18153	1.10747	1.1297	2.11938	2.16989	2.124
272	0.109099	1.14467	1.06895	1.09656	2.08452	2.11903	2.03413
273	0.109347	1.10992	1.03907	1.06444	2.03844	2.068	2.00266
274	0.109701	1.07247	1.00619	1.02726	2.00611	2.00568	1.92162
275	0.109712	1.03479	0.9707	0.992055	1.90805	1.96775	1.88426
276	0.109381	1.0008	0.93695	0.957881	1.8592	1.93066	1.8517
277	0.108795	0.960963	0.901112	0.925349	1.78557	1.85972	1.74914
278	0.108254	0.926054	0.864635	0.88757	1.71104	1.80448	1.68498
279	0.108183	0.889095	0.828174	0.852056	1.68492	1.74638	1.63479
280	0.107069	0.853726	0.792432	0.821392	1.61494	1.69325	1.57898
281	0.106125	0.822098	0.767915	0.788436	1.55547	1.62593	1.53324
282	0.105209	0.792509	0.734831	0.763667	1.49097	1.61278	1.45518
283	0.104835	0.759701	0.703119	0.729556	1.43875	1.53885	1.39969
284	0.103726	0.722824	0.670759	0.698355	1.36688	1.47847	1.34417
285	0.102663	0.684631	0.632139	0.657556	1.3157	1.40868	1.28284
286	0.100239	0.640391	0.592191	0.616186	1.24578	1.3509	1.21971
287	0.0991454	0.595482	0.549999	0.575366	1.18289	1.28593	1.15278
288	0.0981561	0.556444	0.513574	0.539535	1.11806	1.22427	1.08956
289	0.0965894	0.524375	0.481747	0.506522	1.0607	1.16709	1.03037
290	0.0952371	0.494656	0.454564	0.480121	1.00885	1.1086	0.978378
291	0.0934541	0.46917	0.430077	0.454892	0.958782	1.06876	0.929237
292	0.0919304	0.447101	0.408325	0.435108	0.912723	1.01409	0.886955
293	0.0906379	0.425441	0.389278	0.41371	0.871479	0.973572	0.841308
294	0.089096	0.405751	0.370758	0.396473	0.827198	0.926991	0.800709
295	0.0869771	0.388227	0.353583	0.378755	0.790885	0.888561	0.764876
296	0.0850848	0.372658	0.338648	0.3639	0.757104	0.851601	0.730921
297	0.0835094	0.357504	0.325448	0.349746	0.72572	0.820657	0.700567
298	0.0817472	0.34482	0.313297	0.337665	0.69796	0.789413	0.673463
299	0.0797091	0.333205	0.302034	0.3263	0.670732	0.759283	0.646454
300	0.077993	0.322056	0.291697	0.315522	0.645468	0.732678	0.623185
301	0.0761246	0.312097	0.281937	0.305714	0.62394	0.71124	0.601589
302	0.0740507	0.302309	0.272617	0.296843	0.602559	0.688498	0.580975
303	0.071995	0.292658	0.26487	0.288785	0.582854	0.667235	0.560682
304	0.0703051	0.284651	0.256321	0.280681	0.565636	0.645471	0.542054
305	0.0683834	0.276876	0.248595	0.273031	0.547982	0.626556	0.526817
306	0.066646	0.26931	0.242171	0.265503	0.530421	0.608727	0.511274
307	0.0646577	0.262007	0.235639	0.259572	0.515792	0.592215	0.496697
308	0.0625156	0.255014	0.229402	0.253092	0.501469	0.575758	0.483262
309	0.0607517	0.248546	0.222811	0.246534	0.486898	0.560487	0.46995
310	0.0585458	0.242504	0.217763	0.240181	0.475364	0.546802	0.457394
311	0.0569099	0.237237	0.212746	0.235394	0.463533	0.53459	0.445108
312	0.0543783	0.23183	0.207806	0.229971	0.45197	0.521689	0.435228
313	0.0516413	0.227074	0.203286	0.225753	0.442507	0.510312	0.425777
314	0.0489261	0.222808	0.198565	0.221477	0.43278	0.501544	0.416807
315	0.046881	0.217986	0.194797	0.21764	0.424262	0.490119	0.409007
316	0.044042	0.213767	0.19099	0.213316	0.415821	0.482026	0.400239
317	0.040931	0.209949	0.186433	0.209167	0.408695	0.474611	0.391557
318	0.0392389	0.206518	0.183165	0.205894	0.400706	0.463782	0.386128
319	0.0374144	0.200963	0.178669	0.201174	0.39034	0.453093	0.375985
320	0.0355342	0.196793	0.174266	0.196381	0.381225	0.442233	0.368322
321	0.0339409	0.19201	0.170905	0.192674	0.371742	0.432463	0.358471
322	0.0330006	0.187839	0.167812	0.189366	0.365948	0.423599	0.350913
323	0.0311545	0.18421	0.163324	0.185605	0.356737	0.415639	0.345247
324	0.0290671	0.180716	0.159992	0.180933	0.350983	0.406889	0.337134
325	0.0274054	0.175704	0.156944	0.177402	0.343262	0.398641	0.330285
326	0.0258577	0.172734	0.153838	0.174439	0.337034	0.393205	0.324081
327	0.0233308	0.17049	0.150647	0.172205	0.331873	0.387127	0.319683
328	0.0205087	0.167313	0.148176	0.169597	0.326633	0.380961	0.313913
329	0.0187477	0.164319	0.145199	0.165695	0.322917	0.375168	0.308496
330	0.0164807	0.16192	0.142594	0.163209	0.317238	0.37002	0.304322
331	0.0149245	0.159384	0.140547	0.161371	0.31202	0.364533	0.300314
332	0.0132756	0.156305	0.137949	0.158668	0.308028	0.358862	0.295039
333	0.0109203	0.153755	0.135611	0.156487	0.302363	0.353679	0.291225
334	0.00907497	0.150414	0.13347	0.153694	0.297543	0.348221	0.286226
335	0.00816496	0.147853	0.131737	0.15146	0.293991	0.34451	0.281593
336	0.0060516	0.146142	0.129119	0.148893	0.289427	0.341059	0.277268
337	0.00493566	0.143563	0.126447	0.147209	0.285987	0.335008	0.273988
338	0.00241879	0.141046	0.124717	0.144666	0.280749	0.330456	0.270156
339	0.00155345	0.139637	0.123023	0.143029	0.278235	0.327984	0.266974
340	-0.000669085	0.138076	0.12142	0.141097	0.275452	0.324875	0.264293
341	-0.00165835	0.136384	0.120348	0.13972	0.275034	0.32196	0.262579
342	-0.00348312	0.134274	0.117657	0.138312	0.270262	0.318676	0.257691
343	-0.00472943	0.132706	0.116143	0.135805	0.265191	0.314728	0.25541
344	-0.00577358	0.13083	0.114586	0.134471	0.263681	0.311053	0.251782
345	-0.00663862	0.129017	0.112915	0.132165	0.25958	0.307865	0.249013
346	-0.00770008	0.125969	0.110444	0.130246	0.255521	0.303403	0.244996
347	-0.00849847	0.125106	0.109397	0.12909	0.253091	0.300692	0.242466
348	-0.00945846	0.121819	0.107182	0.127174	0.249401	0.295887	0.238564
349	-0.0105184	0.12083	0.105225	0.124365	0.245295	0.292048	0.235495
350	-0.0117748	0.119419	0.104356	0.123233	0.242503	0.288764	0.233135
351	-0.0121602	0.117761	0.102082	0.121857	0.239207	0.285535	0.229871
352	-0.0124883	0.116362	0.101461	0.120322	0.236681	0.283333	0.227104
353	-0.0129987	0.114228	0.100097	0.118901	0.233497	0.280125	0.223627
354	-0.0137636	0.112437	0.0985112	0.117274	0.230363	0.276915	0.220978
355	-0.0145115	0.111292	0.0969222	0.115467	0.227775	0.273175	0.218006
356	-0.0151784	0.109645	0.0951202	0.113947	0.224615	0.26954	0.214686
357	-0.0160146	0.108006	0.0939864	0.112922	0.222406	0.266531	0.213061
358	-0.0164712	0.106842	0.0933063	0.112194	0.220964	0.264465	0.211162
359	-0.0165005	0.105325	0.0918513	0.110167	0.216846	0.261506	0.208142
360	-0.017161	0.104385	0.0894005	0.108374	0.214101	0.258024	0.205203
361	-0.0178261	0.10307	0.0888004	0.107762	0.212633	0.255486	0.203447
362	-0.0189157	0.100466	0.0877732	0.106383	0.210542	0.252955	0.200699
363	-0.0191972	0.100841	0.0870351	0.105495	0.207719	0.251335	0.198955
364	-0.0188512	0.0989148	0.0853799	0.103382	0.205153	0.247042	0.196804
365	-0.0190129	0.098474	0.0843991	0.104268	0.204269	0.246145	0.195036
366	-0.0201477	0.0977735	0.0841153	0.102493	0.202833	0.245017	0.193475
367	-0.0192851	0.0952119	0.0825728	0.101821	0.200458	0.242409	0.192069
368	-0.0201375	0.0954203	0.0821935	0.100651	0.199488	0.241465	0.190296
369	-0.0199936	0.0941775	0.0811736	0.0999476	0.196604	0.238544	0.188121
370	-0.0206458	0.0930213	0.0789843	0.0978971	0.194843	0.23556	0.186078
371	-0.0209048	0.0923853	0.0784949	0.0969737	0.192444	0.233928	0.184194
372	-0.0215544	0.0916182	0.0788066	0.0973897	0.1921	0.2329	0.183878
373	-0.0208734	0.0904099	0.0773459	0.0962294	0.189841	0.230344	0.181686
374	-0.0220497	0.0898423	0.0770508	0.0943237	0.187595	0.228957	0.180658
375	-0.0227184	0.089276	0.0761809	0.093451	0.186293	0.227422	0.178369
376	-0.0234231	0.0872807	0.0744429	0.0932324	0.18425	0.225101	0.176385
377	-0.0222681	0.0870772	0.0734238	0.0925258	0.183242	0.22402	0.17583
378	-0.021459	0.0865472	0.0735832	0.0918279	0.182333	0.222826	0.175103
379	-0.0223768	0.0860107	0.073439	0.09158	0.181112	0.221171	0.174387
380	-0.0229366	0.0847089	0.0721246	0.0903519	0.17908	0.218087	0.171234
381	-0.0230512	0.0836701	0.0714705	0.089328	0.177713	0.216437	0.169904
382	-0.0230339	0.08383	0.0709216	0.0893084	0.177246	0.21641	0.169099
383	-0.0224441	0.0823786	0.0703489	0.0880275	0.174731	0.213631	0.167662
384	-0.0232452	0.0823146	0.0698601	0.088157	0.173504	0.213208	0.166735
385	-0.0235915	0.0815623	0.0689286	0.087057	0.172805	0.211737	0.164914
386	-0.0236039	0.0806743	0.0674604	0.0854847	0.17011	0.209757	0.16376
387	-0.023261	0.0798202	0.0677155	0.0855916	0.16997	0.209295	0.163079
388	-0.0234053	0.0800987	0.0677396	0.0851859	0.170564	0.208767	0.162101
389	-0.0229217	0.0787282	0.0669308	0.084601	0.167969	0.206362	0.160678
390	-0.0237813	0.0777462	0.0652271	0.082618	0.165211	0.202407	0.158116
391	-0.0237813	0.0774765	0.064873	0.0829168	0.165575	0.203793	0.157932
392	-0.0236929	0.077284	0.0652069	0.0829523	0.165908	0.203547	0.157984
393	-0.0235549	0.0765197	0.0652758	0.0831312	0.164476	0.202711	0.157916
394	-0.0240083	0.0755943	0.0638945	0.0811734	0.160481	0.198562	0.154288
395	-0.0238313	0.0751378	0.0629251	0.0804572	0.160735	0.198286	0.153009
396	-0.0238308	0.0738952	0.0617798	0.0798676	0.158984	0.196215	0.151906
397	-0.0236892	0.0736012	0.0615716	0.0790787	0.158066	0.195467	0.151706
398	-0.0237836	0.0740886	0.0624313	0.0796286	0.158838	0.195877	0.151836
399	-0.0238126	0.0732847	0.0619427	0.0795159	0.157387	0.194191	0.149658
400	-0.0237665	0.0719865	0.0601851	0.0779083	0.154557	0.190207	0.147173
401	-0.0241171	0.0719791	0.0603916	0.0776759	0.155012	0.190255	0.147485
402	-0.0241522	0.0715148	0.0590358	0.0761492	0.153006	0.188645	0.146077
403	-0.0235823	0.0705762	0.0588429	0.0753562	0.151195	0.187597	0.144895
404	-0.0237337	0.0709368	0.0586737	0.0755357	0.151263	0.187037	0.144028
405	-0.0241448	0.0697897	0.0587557	0.0757462	0.150895	0.186726	0.143972
406	-0.0236279	0.0696007	0.0586207	0.0754043	0.150932	0.185761	0.14298
407	-0.0239448	0.0682193	0.0565725	0.0736302	0.147152	0.182437	0.140065
408	-0.0242048	0.0687071	0.0568975	0.0733222	0.146548	0.182008	0.140156
409	-0.0243115	0.067921	0.0569014	0.0731293	0.146907	0.182279	0.139986
410	-0.0238644	0.0668787	0.0554946	0.0717875	0.144839	0.17975	0.137548
411	-0.0239533	0.0663066	0.0549836	0.0712856	0.143537	0.177635	0.136478
412	-0.0237805	0.066721	0.0551867	0.0717503	0.144268	0.178317	0.137309
413	-0.0236218	0.0667167	0.0555223	0.0716303	0.143662	0.178331	0.136538
414	-0.0238793	0.0649769	0.0543177	0.0705344	0.141069	0.174957	0.134127
415	-0.0238629	0.0645647	0.0534604	0.0691788	0.13925	0.173105	0.132071
416	-0.0235598	0.0647525	0.0535239	0.0693192	0.139726	0.173478	0.132198
417	-0.0234364	0.0641285	0.0528852	0.0689038	0.138515	0.172025	0.131474
418	-0.0235671	0.0638801	0.0521162	0.0683054	0.136829	0.170548	0.130104
419	-0.023592	0.0632075	0.051934	0.067965	0.136761	0.169715	0.129635
420	-0.0238196	0.0631621	0.0524737	0.0680051	0.136616	0.169115	0.12941
421	-0.0234724	0.0630865	0.0526589	0.0682492	0.136112	0.169752	0.129466
422	-0.0229583	0.0625551	0.0519792	0.0680812	0.134662	0.167208	0.127956
423	-0.0231467	0.0617109	0.0515603	0.0672061	0.132785	0.165143	0.126452
424	-0.0234565	0.0612864	0.050543	0.0662284	0.131557	0.163376	0.124233
425	-0.0230267	0.0602926	0.0497544	0.0654501	0.129882	0.162134	0.123562
426	-0.0233041	0.0599808	0.0491287	0.0643612	0.127812	0.159439	0.121766
427	-0.0229353	0.0603748	0.0495568	0.0649022	0.128971	0.161345	0.122459
428	-0.022558	0.0596743	0.0489129	0.0643609	0.127692	0.159094	0.121538
429	-0.0228135	0.0594854	0.0486144	0.0637829	0.126783	0.158118	0.120226
430	-0.0225495	0.059813	0.0490669	0.0645851	0.127971	0.159273	0.120616
431	-0.0221548	0.0586591	0.0477589	0.0630769	0.124027	0.155094	0.117652
432	-0.021952	0.0582055	0.0471599	0.0620473	0.122119	0.152814	0.116606
433	-0.0226082	0.0579404	0.0473099	0.062106	0.12328	0.154114	0.11713
434	-0.0224228	0.0565681	0.045945	0.0607532	0.121448	0.152137	0.114874
435	-0.0222993	0.0563165	0.0455202	0.0599878	0.119326	0.149361	0.113289
436	-0.0224326	0.0569144	0.0463494	0.0606167	0.120003	0.150085	0.114165
437	-0.022012	0.0565521	0.0461657	0.0602811	0.118896	0.149276	0.113113
438	-0.0219154	0.0563833	0.0459579	0.0600342	0.118516	0.148569	0.112486
439	-0.0220742	0.0565509	0.0456713	0.0599296	0.118047	0.147253	0.111538
440	-0.02175	0.0556472	0.0451046	0.0590696	0.116535	0.145269	0.110333
441	-0.0220506	0.055279	0.0451095	0.058991	0.117308	0.146426	0.110624
442	-0.0219029	0.0546434	0.0436954	0.0575724	0.114096	0.143597	0.108236
443	-0.0218699	0.05442	0.0438654	0.0577668	0.113015	0.142068	0.107629
444	-0.0215833	0.0543816	0.044289	0.0577182	0.113558	0.141916	0.107508
445	-0.0217302	0.0539057	0.0435376	0.0569422	0.112339	0.140109	0.106126
446	-0.0212323	0.0538965	0.0434176	0.0567946	0.111433	0.139832	0.105532
447	-0.0213131	0.0535743	0.042887	0.0561364	0.110553	0.138344	0.104705
448	-0.021111	0.0538158	0.0432085	0.0560974	0.110491	0.137791	0.104229
449	-0.0212987	0.0538059	0.0428167	0.0557685	0.109939	0.137242	0.103911
450	-0.0212276	0.0530308	0.0422865	0.0552533	0.108957	0.136197	0.10304
451	-0.021288	0.0525888	0.0417258	0.0542519	0.108173	0.134724	0.101731
452	-0.0214085	0.0531801	0.0417842	0.0541299	0.10767	0.134741	0.101522
453	-0.0204077	0.052343	0.0416041	0.0536841	0.106224	0.133114	0.100954
454	-0.0207658	0.0524908	0.0411907	0.0532742	0.10636	0.132042	0.0999993
455	-0.0214498	0.0523994	0.0416147	0.0532823	0.106685	0.132598	0.0995496
456	-0.0207311	0.0524529	0.0408047	0.0524697	0.105308	0.130816	0.0983117
457	-0.0210596	0.0520346	0.0405351	0.0521705	0.103806	0.130044	0.0978165
458	-0.0210431	0.0512672	0.0406806	0.0521352	0.104252	0.129885	0.0976829
459	-0.0208717	0.0513525	0.0401593	0.0520302	0.103039	0.128671	0.0969428
460	-0.0206895	0.0511542	0.0400802	0.0517252	0.101989	0.127473	0.0958124
461	-0.0202054	0.0510204	0.0403653	0.0514815	0.101455	0.126937	0.0955133
462	-0.0203593	0.0517314	0.0402398	0.0512947	0.101416	0.12695	0.0955275
463	-0.0203153	0.0507833	0.039469	0.0509061	0.10098	0.126008	0.0951241
464	-0.0202634	0.050812	0.0396611	0.0512301	0.101266	0.125711	0.0947519
465	-0.0203498	0.05018	0.03922	0.0510528	0.100122	0.124811	0.093515
466	-0.0196123	0.0500937	0.0390316	0.0500989	0.0985231	0.123732	0.0927753
467	-0.0192929	0.0505327	0.0393366	0.0497338	0.0981038	0.122661	0.0926817
468	-0.0197808	0.0505689	0.0396795	0.0503109	0.098965	0.122266	0.093076
469	-0.0193846	0.0510357	0.039347	0.0496476	0.0982789	0.121648	0.0921254
470	-0.0186666	0.0507807	0.039022	0.0491077	0.0975798	0.120428	0.0914507
471	-0.0188831	0.0513075	0.0389972	0.0489598	0.0971023	0.120499	0.0915053
472	-0.0186681	0.0505234	0.0388919	0.0490388	0.0974932	0.120227	0.0908107
473	-0.0185508	0.0501458	0.0390415	0.0494891	0.0967612	0.120423	0.0905681
474	-0.0185952	0.0496666	0.0382929	0.048634	0.0954639	0.117605	0.0892253
475	-0.0181804	0.0494713	0.0381553	0.0477501	0.0952054	0.117168	0.0887993
476	-0.0186213	0.0492638	0.0380565	0.0479831	0.094275	0.116524	0.0879921
477	-0.0182683	0.0491452	0.0377749	0.0475358	0.0938358	0.115984	0.0877
478	-0.0180983	0.0484439	0.0369725	0.0469166	0.0927816	0.11414	0.0864689
479	-0.0180835	0.0488084	0.0373555	0.0472359	0.0926405	0.114372	0.0861586
480	-0.0181842	0.0485201	0.0367196	0.0462762	0.0922092	0.1136	0.0856809
481	-0.0179445	0.0480611	0.0362188	0.0457003	0.0904121	0.112019	0.0848702
482	-0.0177059	0.0475804	0.0355453	0.0452007	0.0896502	0.111173	0.0836556
483	-0.0182467	0.047429	0.0359396	0.0454398	0.0904058	0.111169	0.083401
484	-0.0179896	0.0474535	0.0358017	0.0453421	0.0897437	0.110724	0.0835129
485	-0.0198279	0.0429398	0.0325966	0.043217	0.0856177	0.107853	0.0789799
486	-0.019255	0.0422751	0.0300077	0.0411683	0.0841737	0.108293	0.077694
487	-0.0190583	0.0399637	0.0285014	0.0383752	0.0732703	0.0933031	0.0677566
488	-0.0176115	0.0455242	0.0339119	0.0434651	0.0848431	0.104855	0.0788115
489	-0.0174131	0.0464162	0.03465	0.043844	0.0861011	0.106389	0.0800442
490	-0.0172264	0.0463116	0.034678	0.0433896	0.0866051	0.106464	0.0797151
491	-0.0170513	0.045614	0.0339428	0.042829	0.0845807	0.10485	0.0790433
492	-0.0167644	0.0454175	0.0343545	0.0426312	0.0844499	0.104346	0.0788428
493	-0.0171306	0.0459405	0.0344142	0.0429521	0.0849278	0.104155	0.0784843
494	-0.0167177	0.0453198	0.0340133	0.0424943	0.084539	0.103148	0.0781919
495	-0.0167188	0.0447259	0.0335118	0.0415075	0.0828403	0.101552	0.0767226
496	-0.0171179	0.0449474	0.0333916	0.041902	0.0833179	0.102274	0.0767495
497	-0.0167604	0.0445876	0.0328744	0.0415583	0.0822802	0.100874	0.0754247
498	-0.0166739	0.0442348	0.032672	0.0409548	0.0816399	0.0999338	0.074876
499	-0.0166263	0.0440235	0.0323819	0.0404777	0.0808868	0.0991457	0.0742732
500	-0.0163543	0.0434981	0.0317988	0.039686	0.0798299	0.0984599	0.0730122
501	-0.0164416	0.0433097	0.0318906	0.0399673	0.0803447	0.098097	0.073187
502	-0.0163901	0.0430887	0.0318767	0.0401122	0.0789958	0.0974342	0.0727631
503	-0.0165231	0.0429978	0.0316478	0.0397613	0.0789157	0.0966335	0.0722047
504	-0.0162434	0.0428916	0.031357	0.0390987	0.0782416	0.0958851	0.0713769
505	-0.0161334	0.0429674	0.0309763	0.0387363	0.0776394	0.0953676	0.0710826
506	-0.0160488	0.0423265	0.0306849	0.0380604	0.0765458	0.0942796	0.0700913
507	-0.0162678	0.0422752	0.0306174	0.0377201	0.0764011	0.093733	0.069838
508	-0.0163111	0.0418119	0.0302407	0.0374325	0.0759171	0.0929228	0.0690069
509	-0.0157938	0.0418673	0.0300896	0.0371786	0.0753644	0.0922268	0.0684026
510	-0.0158491	0.0418039	0.0299404	0.0370956	0.0751779	0.0919963	0.0679178
511	-0.0156307	0.0416912	0.0302954	0.0372053	0.0752531	0.0917886	0.0681691
512	-0.0155382	0.0417707	0.030024	0.0367907	0.0746646	0.0908166	0.0676353
513	-0.0155691	0.0410665	0.029596	0.0363027	0.0738755	0.0896442	0.0668055
514	-0.0156109	0.0410038	0.0292296	0.0355395	0.0733239	0.08891	0.0661443
515	-0.015676	0.0408871	0.0290435	0.0357624	0.0726476	0.0881712	0.0655581
516	-0.0154663	0.0404051	0.0290979	0.0353405	0.0721203	0.0880761	0.0652664
517	-0.0152687	0.0408801	0.0288472	0.0352075	0.0719442	0.087383	0.0645682
518	-0.0153653	0.0406381	0.0284716	0.0346517	0.0716716	0.0866845	0.0643354
519	-0.0154704	0.0401248	0.0283892	0.0348852	0.0711869	0.0860266	0.0638219
520	-0.0152616	0.0401561	0.0282489	0.0342926	0.0703664	0.0855265	0.0634806
521	-0.0151684	0.0403369	0.0281439	0.0339576	0.0703618	0.0854965	0.0630904
522	-0.0151627	0.0402331	0.0281022	0.0337389	0.069913	0.0844897	0.0625266
523	-0.0152332	0.0400349	0.0277977	0.0335828	0.0691974	0.0838152	0.0621093
524	-0.0154297	0.0395289	0.0276765	0.0329218	0.0685732	0.0832797	0.061556
525	-0.0153156	0.0396591	0.0277749	0.0331841	0.0684303	0.0828604	0.0612985
526	-0.0155083	0.0399333	0.0277708	0.0329061	0.067871	0.0822117	0.060834
527	-0.0151813	0.0397396	0.0273477	0.032667	0.0675283	0.0815317	0.0601541
528	-0.0153647	0.0391913	0.0273984	0.0319208	0.0670986	0.0810009	0.0599728
529	-0.0151885	0.039238	0.0271657	0.0321841	0.0664147	0.0807644	0.0592073
530	-0.0151368	0.0392142	0.0272355	0.0319797	0.0660809	0.079731	0.0590045
531	-0.0151431	0.0391897	0.0271166	0.0319118	0.0657382	0.0796992	0.0587085
532	-0.0153458	0.0389956	0.0271019	0.0314875	0.0657202	0.0790525	0.0582445
533	-0.0153901	0.0387982	0.0269712	0.0315888	0.0647754	0.0782028	0.0579179
534	-0.015195	0.0383645	0.0266569	0.0313451	0.0641619	0.0778685	0.0572633
535	-0.015359	0.0381522	0.026485	0.0306542	0.0637656	0.0772172	0.0566585
536	-0.0153061	0.0384809	0.0266984	0.0307544	0.0635134	0.0765071	0.056399
537	-0.0150172	0.0379872	0.0264702	0.0303611	0.0632314	0.0760496	0.0560125
538	-0.0153359	0.0378038	0.0265239	0.0307094	0.0628396	0.0759694	0.0558583
539	-0.0153472	0.0376236	0.0262107	0.0301229	0.0621672	0.0752582	0.0551851
540	-0.0149731	0.0374904	0.0261842	0.0299566	0.0615027	0.0742403	0.054567
541	-0.0150081	0.0374467	0.0261834	0.0298989	0.0613357	0.0743309	0.0543597
542	-0.0151889	0.0373651	0.0261537	0.029912	0.0611693	0.0738777	0.0541567
543	-0.014892	0.0372847	0.0260673	0.0295543	0.0603443	0.0728603	0.0532787
544	-0.0150481	0.036989	0.0257517	0.0293949	0.0598123	0.0724668	0.0530418
545	-0.0150224	0.0367933	0.0255542	0.0289271	0.0594323	0.0719286	0.0524707
546	-0.0147113	0.0369815	0.0257621	0.0287303	0.0593265	0.0716742	0.0526631
547	-0.0144117	0.0368024	0.0257475	0.0290736	0.0592894	0.0716399	0.0525725
548	-0.0145271	0.0366638	0.0259411	0.0290465	0.0590455	0.0712824	0.0519424
549	-0.0143813	0.0365841	0.0256448	0.0283942	0.058495	0.070346	0.0514021
550	-0.0141331	0.0369786	0.0257313	0.0284477	0.0580481	0.0700166	0.051319
551	-0.0139055	0.0364459	0.0254342	0.0280329	0.0576216	0.0690902	0.050668
552	-0.0140859	0.0361973	0.0255036	0.027957	0.0574894	0.0690774	0.0507927
553	-0.0141363	0.0358929	0.0253036	0.0277393	0.0566366	0.068324	0.0499303
554	-0.0136446	0.0361033	0.0254486	0.0274874	0.056162	0.0678428	0.0495457
555	-0.0136974	0.0357318	0.0250747	0.027275	0.056018	0.0674892	0.0492491
556	-0.013349	0.0355012	0.0251321	0.0271644	0.0558964	0.0670608	0.049135
557	-0.013198	0.0354245	0.0249991	0.0269638	0.0553747	0.0662346	0.0484025
558	-0.0130659	0.0355627	0.0250619	0.0269056	0.0551916	0.0661472	0.048369
559	-0.0128367	0.0354313	0.0250785	0.0266959	0.0550373	0.0661107	0.0481481
560	-0.0130519	0.0350284	0.0249112	0.0266867	0.054368	0.065686	0.0478896
561	-0.0129715	0.0347657	0.0246509	0.0265179	0.0538885	0.0648861	0.0473527
562	-0.0124785	0.03481	0.024519	0.0263872	0.0537701	0.0645139	0.0470411
563	-0.012658	0.0346551	0.0246526	0.0263598	0.0536555	0.0644464	0.0466204
564	-0.0122874	0.0343096	0.0243852	0.026416	0.0528126	0.0635043	0.046356
565	-0.0121228	0.0344228	0.0245781	0.0260631	0.0527793	0.0635705	0.0461587
566	-0.0120948	0.0337916	0.0240132	0.0255235	0.0524386	0.0629268	0.0456299
567	-0.012507	0.0334352	0.0235831	0.0255061	0.0514781	0.0623536	0.0448381
568	-0.0126657	0.0326635	0.0230743	0.0250383	0.0504406	0.0616073	0.0439742
569	-0.0133891	0.0316716	0.0222522	0.0250641	0.0495839	0.0613929	0.0431069
570	-0.0136955	0.0312547	0.0222282	0.025374	0.0490999	0.0607638	0.0424779
571	-0.0137931	0.0309491	0.0222614	0.0257593	0.0486923	0.0607461	0.0424012
572	-0.0134736	0.0310025	0.0223621	0.0256395	0.0484498	0.0603728	0.0421079
573	-0.0139291	0.029976	0.0213575	0.0250012	0.047995	0.0600899	0.0415859
574	-0.0142569	0.0293989	0.0211809	0.0253719	0.0473319	0.0597963	0.041263
575	-0.0135443	0.0301119	0.0223019	0.0261132	0.0477851	0.0598974	0.0417732
576	-0.0140683	0.0294901	0.0216552	0.0257569	0.0479711	0.0597077	0.0415572
577	-0.0147129	0.0281264	0.0200469	0.0245333	0.0457512	0.0583363	0.0394565
578	-0.0137942	0.0287333	0.0208294	0.0250916	0.0456019	0.0583261	0.0397069
579	-0.0133119	0.0292692	0.0212803	0.0252736	0.0458992	0.0578863	0.0398643
580	-0.0138178	0.0288352	0.0212942	0.0255383	0.046692	0.05879	0.0403567
581	-0.0151886	0.0271679	0.0197199	0.0247907	0.0449012	0.0577392	0.0388814
582	-0.0148291	0.0277015	0.0200175	0.0243714	0.0441864	0.0571892	0.0386271
583	-0.0131119	0.0292701	0.0211252	0.0240649	0.0451583	0.0566065	0.0390801
584	-0.0132119	0.0287253	0.0209119	0.0250429	0.0462751	0.0582122	0.039584
585	-0.013709	0.0269686	0.0192777	0.0245314	0.044069	0.0566947	0.0371896
586	-0.0128252	0.0265891	0.0189809	0.0236259	0.0426418	0.0540605	0.0357865
587	-0.0123825	0.0266486	0.0194875	0.0233267	0.0436137	0.0547382	0.0372696
588	-0.0110693	0.0278916	0.0206167	0.023372	0.0435326	0.0541666	0.038212
589	-0.0101989	0.0289257	0.0212324	0.0231193	0.0441541	0.0543682	0.0385676
590	-0.00996383	0.0285129	0.0208684	0.0227307	0.0441088	0.0541171	0.0382985
591	-0.00961793	0.0284256	0.0207485	0.0225436	0.0435604	0.0537587	0.0377405
592	-0.0100019	0.02747	0.020218	0.0225654	0.0435382	0.0539566	0.0374875
593	-0.0105495	0.0265014	0.019621	0.0223964	0.042206	0.0525811	0.036064
594	-0.010546	0.0257715	0.018539	0.0212539	0.0404325	0.050595	0.0344716
595	-0.0103302	0.0247729	0.0174028	0.0200199	0.0393216	0.0493926	0.0333847
596	-0.00949649	0.02479	0.0176943	0.0199226	0.0394558	0.0492401	0.0337501
597	-0.00919441	0.0243257	0.0172875	0.0194163	0.0393827	0.0490576	0.0334717
598	-0.00906817	0.0235368	0.0168809	0.0194337	0.0390358	0.048502	0.033123
599	-0.00929545	0.0231665	0.0166939	0.019124	0.0386498	0.0480443	0.0324784
600	-0.00977061	0.022792	0.0161122	0.018777	0.0371998	0.0466296	0.0316061
601	-0.0100912	0.0229277	0.0163762	0.0187043	0.0360005	0.0464995	0.0311829
602	-0.0102675	0.0221315	0.0152545	0.0174583	0.0345208	0.0450624	0.0299358
603	-0.0103999	0.0217595	0.0147797	0.0171246	0.0346256	0.0448898	0.0292364
604	-0.00953928	0.0214934	0.0150187	0.0168798	0.0351241	0.0445296	0.0294967
605	-0.00905183	0.0214115	0.0153189	0.0175633	0.0358784	0.0447107	0.0300789
606	-0.00905127	0.0213707	0.0153446	0.0177224	0.0359548	0.0447696	0.0302091
607	-0.00904771	0.020959	0.0150374	0.0173463	0.0354773	0.0441729	0.0295532
608	-0.00899048	0.0207851	0.0149005	0.0171333	0.0350735	0.0436066	0.0293656
609	-0.00889231	0.0206427	0.0147107	0.016719	0.0344602	0.0431331	0.0288287
610	-0.00873373	0.0202894	0.0144323	0.016493	0.0340924	0.0424838	0.0285553
611	-0.00876643	0.0200218	0.0141865	0.0160391	0.0337845	0.0420758	0.0281579
612	-0.00865081	0.0199043	0.0139514	0.0157341	0.0332015	0.0416185	0.0278008
613	-0.00838656	0.0195798	0.0138394	0.0153701	0.0328722	0.0409992	0.0274017
614	-0.0084434	0.0193381	0.0134851	0.0151765	0.0324392	0.0403218	0.0269195
615	-0.00841281	0.0190427	0.0132917	0.014888	0.0321231	0.0401024	0.0266465
616	-0.00812906	0.018614	0.0130068	0.0143298	0.0314874	0.0390523	0.0259549
617	-0.00832895	0.0180167	0.0127087	0.0139616	0.0315593	0.0388332	0.0258393
618	-0.00802055	0.0180249	0.0125879	0.0134548	0.0309523	0.0379725	0.0256235
619	-0.00776853	0.0180426	0.0127048	0.0136839	0.0312779	0.0382758	0.0257402
620	-0.00798951	0.0177872	0.0123656	0.0135058	0.0306528	0.0379297	0.0253884
621	-0.00756527	0.0178011	0.0124226	0.0132708	0.0306685	0.0372693	0.0253884
622	-0.00759287	0.0174433	0.012673	0.0136697	0.0311764	0.0380145	0.0255259
623	-0.00794204	0.0172241	0.0122751	0.0133036	0.030149	0.0369976	0.0246894
624	-0.00772086	0.0170141	0.0117279	0.0128736	0.029414	0.0361154	0.0241389
625	-0.0076038	0.0165437	0.0112443	0.0122553	0.0290366	0.0354872	0.0238032
626	-0.00735196	0.0167695	0.0117048	0.0125569	0.0295402	0.035721	0.023952
627	-0.0074115	0.0167165	0.0119396	0.0124488	0.0294075	0.0356037	0.02414
628	-0.0070825	0.016607	0.0120271	0.0124363	0.0293903	0.0352542	0.0241201
629	-0.00688926	0.0165098	0.0118537	0.0123904	0.0291401	0.0352941	0.0240746
630	-0.00692939	0.01639	0.011439	0.0119102	0.0288543	0.0346441	0.0234976
631	-0.00668742	0.0160049	0.011422	0.0118599	0.0289045	0.0345111	0.0233352
632	-0.00686698	0.0156174	0.0111149	0.011338	0.0280611	0.0335292	0.0226763
633	-0.00668691	0.0156573	0.0111178	0.0113404	0.0281292	0.0336416	0.0229936
634	-0.00688706	0.0154372	0.0110286	0.0112372	0.0276978	0.0331557	0.0227221
635	-0.0068434	0.0152508	0.0107668	0.011171	0.0272074	0.0328515	0.0223952
636	-0.00676575	0.0149116	0.0105292	0.0110135	0.027213	0.0325476	0.0222911
637	-0.0069255	0.0150771	0.0109928	0.0112117	0.0275426	0.0325047	0.0223064
638	-0.006904	0.0150142	0.0106691	0.0108774	0.0270633	0.0320873	0.0220553
639	-0.00690816	0.0147838	0.010373	0.0106887	0.0263026	0.0314546	0.0215193
640	-0.00691155	0.0145162	0.0105775	0.0106562	0.0265304	0.0319637	0.0217899
641	-0.00688881	0.0143674	0.0104088	0.0104961	0.0264709	0.031422	0.0213139
642	-0.00687002	0.0144432	0.0103251	0.010339	0.0262241	0.0307924	0.0213935
643	-0.00673909	0.0140642	0.00999105	0.0100907	0.0256822	0.0304488	0.0208334
644	-0.00664353	0.0138541	0.00996775	0.00999581	0.025497	0.0304494	0.0205587
645	-0.0068298	0.0136075	0.00971218	0.00991418	0.025332	0.0298753	0.0203467
646	-0.00689764	0.013659	0.00969942	0.00973259	0.0252446	0.0293956	0.0200884
647	-0.00690353	0.0134889	0.00979892	0.00963774	0.024909	0.0293454	0.0199348
648	-0.00731552	0.0134367	0.0098343	0.00989975	0.0248176	0.0296401	0.019903
649	-0.00710102	0.0132113	0.00931276	0.00979213	0.0244157	0.0288528	0.0198811
650	-0.00683959	0.0132237	0.00974633	0.00966767	0.0244501	0.0289111	0.0195945
651	-0.0069194	0.0131043	0.00918292	0.00926276	0.0243955	0.0283823	0.0193044
652	-0.00688139	0.0129416	0.00917272	0.00917	0.0241285	0.0280326	0.0191179
653	-0.00678913	0.012748	0.00897326	0.0090271	0.0238941	0.027785	0.0188419
654	-0.0069057	0.0124993	0.00892429	0.00887633	0.0237169	0.0275689	0.0186608
655	-0.00669414	0.0123349	0.00868449	0.00880951	0.0232817	0.0270609	0.0185066
656	-0.00672802	0.0122122	0.00852812	0.00877865	0.0229663	0.0269844	0.0182347
657	-0.00662706	0.0119555	0.0084509	0.00854794	0.0227194	0.0265962	0.0179434
658	-0.00667774	0.0118167	0.00826638	0.00853498	0.0226202	0.0264857	0.0177969
659	-0.00637621	0.0115696	0.00809437	0.00840576	0.0222514	0.0261467	0.0175111
660	-0.00636467	0.0113034	0.00815423	0.00823292	0.022104	0.0258081	0.0173809
661	-0.00648066	0.0113007	0.00796699	0.00821893	0.0218904	0.0255593	0.0171683
662	-0.00642859	0.0112651	0.00828249	0.00798434	0.0214508	0.0251336	0.0170819
663	-0.00628238	0.0110985	0.0082535	0.0082529	0.0213339	0.0250137	0.0169825
664	-0.00621053	0.0111702	0.00834363	0.0081628	0.0217659	0.0251191	0.0171464
665	-0.00660321	0.0108822	0.00819874	0.00843378	0.0212334	0.0247853	0.0168458
666	-0.00635021	0.010868	0.0079415	0.00776501	0.020686	0.0240606	0.0162907
667	-0.00635636	0.0108193	0.00770611	0.0077774	0.0206812	0.0241398	0.0163874
668	-0.00633332	0.010488	0.00790728	0.00771849	0.0206367	0.0237915	0.0160669
669	-0.00641953	0.0104857	0.00764284	0.0077752	0.0205519	0.0237952	0.0159533
670	-0.00616339	0.010279	0.0074729	0.00752127	0.0201586	0.0234899	0.0157513
671	-0.00605443	0.0101137	0.00751481	0.00745889	0.019917	0.0230161	0.01542
672	-0.00640507	0.00975061	0.00721173	0.00739519	0.0191578	0.02287	0.0149833
673	-0.00635941	0.00979877	0.0073971	0.00711665	0.0190395	0.0224964	0.0148289
674	-0.00594714	0.00970574	0.00723769	0.00723495	0.0194029	0.0223168	0.0149934
675	-0.00610077	0.00975546	0.00710989	0.00719989	0.01928	0.0221182	0.0152351
676	-0.00596445	0.00961143	0.00717783	0.00707172	0.0190657	0.0222165	0.0149444
677	-0.00609688	0.00948353	0.00711876	0.00740795	0.0189735	0.0221316	0.0147094
678	-0.00627742	0.00936477	0.0069353	0.00699097	0.018699	0.0215399	0.0144157
679	-0.00621643	0.00910428	0.00685714	0.00716469	0.0183261	0.0213193	0.0141587
680	-0.00628442	0.00915791	0.00695914	0.00703109	0.018287	0.0211847	0.0141249
681	-0.00622871	0.00880102	0.00665717	0.00684208	0.0180235	0.0207921	0.0137632
682	-0.00592061	0.00862618	0.00645481	0.00651761	0.0176126	0.0205483	0.01355
683	-0.00589538	0.00864106	0.00623594	0.00648484	0.0174096	0.0200499	0.0133493
684	-0.00615681	0.00844176	0.00613941	0.00674652	0.0174038	0.0202744	0.0130205
685	-0.00623748	0.00827087	0.00612667	0.00673685	0.016887	0.0198417	0.013028
686	-0.00621767	0.00816836	0.00640671	0.00672016	0.0167278	0.0197126	0.0129205
687	-0.00626811	0.00856864	0.00619885	0.00658222	0.016893	0.0198846	0.0131427
688	-0.005852	0.00809284	0.00630269	0.00651573	0.0169052	0.0194388	0.0129943
689	-0.00594545	0.00764628	0.00582717	0.00611046	0.0162898	0.0187476	0.012463
690	-0.00593762	0.00776434	0.00581854	0.00610873	0.0160143	0.018616	0.0122191
691	-0.00577923	0.00764683	0.0059127	0.00610395	0.0160693	0.0184953	0.0121934
692	-0.00564598	0.00795361	0.0058356	0.00619765	0.0159487	0.0185202	0.0120253
693	-0.00567772	0.00773878	0.00596823	0.00610688	0.0156835	0.0181912	0.0118729
694	-0.00550722	0.00749202	0.00572456	0.00591772	0.0155724	0.0179318	0.0116209
695	-0.00541171	0.0075752	0.00591585	0.00608037	0.0155306	0.0180377	0.0119869
696	-0.00548224	0.0073346	0.00565314	0.00595616	0.0150512	0.0173958	0.0115813
697	-0.00573342	0.00728296	0.00566047	0.00615867	0.0153074	0.0179814	0.0117207
698	-0.00550259	0.00693448	0.00552836	0.00583335	0.014868	0.0170009	0.0111103
699	-0.00513067	0.00682506	0.0052647	0.00528019	0.0143315	0.0164068	0.0108341
700	-0.00486769	0.00658644	0.00490546	0.0050726	0.013954	0.016322	0.0104732
701	-0.00483292	0.00678739	0.00503616	0.00502997	0.0143321	0.0162104	0.0105503
702	-0.0050168	0.00678707	0.00522521	0.00546747	0.0140904	0.016211	0.0107601
703	-0.00470769	0.00665169	0.00522857	0.00552546	0.0140176	0.016171	0.0106612
704	-0.00460438	0.00682342	0.00543156	0.00541455	0.0141045	0.0160257	0.0106038
705	-0.00452003	0.00648567	0.00549541	0.00540139	0.014102	0.0158917	0.0107252
706	-0.00446518	0.00646982	0.00539986	0.00543861	0.0138937	0.015823	0.0107825
707	-0.00504643	0.00610276	0.00511222	0.00537442	0.0135938	0.0158193	0.0102488
708	-0.00472598	0.00598102	0.0048448	0.00506345	0.0131988	0.0150841	0.0100061
709	-0.00447938	0.0058277	0.00486262	0.00492199	0.0129129	0.0147992	0.00986596
710	-0.00431541	0.0055295	0.00436216	0.00438697	0.0123554	0.0143074	0.00921823
711	-0.00413979	0.00562484	0.00422848	0.00424409	0.0123193	0.0140497	0.0090396
712	-0.00394219	0.00553245	0.00431185	0.00427078	0.0122327	0.0138345	0.00925568
713	-0.00371597	0.00539212	0.00421048	0.0042828	0.0118895	0.0136312	0.00900503
714	-0.00382532	0.00521144	0.00409968	0.00426245	0.0116965	0.0134159	0.00861191
715	-0.00361366	0.00512238	0.00422914	0.00416317	0.0115913	0.0132411	0.00843086
716	-0.00334636	0.00517444	0.00391605	0.0038516	0.0113333	0.0129444	0.00830727
717	-0.0029615	0.00504753	0.00391699	0.00394968	0.0112794	0.0129188	0.0082923
718	-0.00285178	0.00484887	0.00391781	0.00385655	0.0112571	0.0127777	0.00819152
719	-0.0026624	0.00476893	0.00381078	0.00391109	0.010872	0.0125091	0.0078212
720	-0.00253451	0.00465818	0.00355612	0.00361776	0.0106034	0.0122796	0.00760594
721	-0.00237507	0.00467964	0.00354348	0.00346078	0.0107677	0.0121291	0.00761127
722	-0.00211999	0.00474546	0.0039108	0.00374045	0.0104659	0.0118959	0.0077883
723	-0.00189205	0.00445587	0.00374098	0.00365281	0.0102264	0.0117033	0.00741062
724	-0.00164351	0.00456055	0.00356176	0.00350047	0.0103306	0.0115312	0.00719973
725	-0.00151087	0.00425921	0.00339435	0.0036772	0.009983	0.0111873	0.00703134
726	-0.00134804	0.00420362	0.00329571	0.00352403	0.00966124	0.0111456	0.00686023
727	-0.000944879	0.00410541	0.00319986	0.0034454	0.00944746	0.0110648	0.006907
728	-0.000842963	0.00390824	0.00334532	0.00323672	0.00942586	0.0107525	0.00660211
729	-0.000589234	0.00390061	0.00308343	0.00313725	0.00919945	0.0106978	0.0065024
730	-0.00024766	0.00370443	0.00292844	0.0031864	0.00881311	0.0103704	0.00612104
731	7.46071e-05	0.00343376	0.00261549	0.00293667	0.00830392	0.0097845	0.0056995
732	0.000606208	0.00333251	0.00242078	0.00265536	0.0079738	0.00943021	0.0053962
733	0.000934559	0.00323464	0.00221185	0.0024664	0.0077962	0.00908582	0.00522483
734	0.00116646	0.00288136	0.00207682	0.00230934	0.00740389	0.00874678	0.00464327
735	0.00155571	0.00278662	0.0019129	0.00219655	0.00703049	0.00860281	0.00465976
736	0.00162155	0.00276929	0.00214933	0.00209494	0.00709474	0.00841604	0.00479717
737	0.00203555	0.00276991	0.00199302	0.00223386	0.00686896	0.00857387	0.00443567
738	0.0026106	0.00262057	0.00184413	0.00193324	0.00705957	0.00815233	0.00464415
739	0.00243705	0.00256093	0.00206001	0.00224092	0.00703303	0.00827017	0.00466388
740	0.00252907	0.00269462	0.0021375	0.00242838	0.00671827	0.00832269	0.00437558
741	0.00302723	0.00264929	0.00203309	0.00223763	0.00687513	0.00804393	0.00476468
742	0.00310458	0.00265226	0.00210705	0.00232494	0.00706168	0.00788497	0.00494811
743	0.00313108	0.00280811	0.0023482	0.00263346	0.00696152	0.00837217	0.00501355
744	0.00330775	0.00285872	0.00250189	0.00269387	0.00732292	0.00813632	0.00499434
745	0.00315078	0.00295628	0.00266603	0.00274549	0.00704993	0.00817498	0.00531851
746	0.00324613	0.00283879	0.00278515	0.00265109	0.00687809	0.00804499	0.00496931
747	0.00321353	0.00296947	0.00258072	0.00250874	0.00669119	0.00794939	0.00493271
748	0.00329267	0.0028369	0.00243975	0.00243017	0.00646433	0.00732764	0.00438611
749	0.00330519	0.00293274	0.00256354	0.00250914	0.00653411	0.00738069	0.00445991
750	0.0026945	0.00241841	0.00204575	0.00213028	0.00567843	0.00688679	0.00371876
751	0.00282674	0.00260862	0.00195626	0.00204635	0.00572387	0.00665314	0.00372619
752	0.00285308	0.0023742	0.00200764	0.0019357	0.0054139	0.00642457	0.00355873
753	0.00292804	0.0021496	0.00192922	0.00199519	0.00575817	0.00671492	0.00383682
754	0.00253871	0.00228411	0.00183562	0.00216811	0.00549049	0.00646329	0.00352239
755	0.00270732	0.002222	0.00202281	0.00212336	0.00532094	0.0063261	0.00372346
756	0.00242089	0.00218211	0.00193879	0.00244697	0.00528777	0.00651212	0.00377309
757	0.00206232	0.00215492	0.00211157	0.00263853	0.00544759	0.00666146	0.0037015
758	0.00210673	0.00211656	0.00228714	0.00297649	0.0053012	0.00672461	0.00370204
759	0.00257513	0.00229496	0.00215644	0.00260449	0.00500827	0.00624487	0.00355465
760	0.00207988	0.0020026	0.00175993	0.0021259	0.0043523	0.00568656	0.00275637
761	0.00220907	0.00200033	0.00146251	0.0018678	0.00409231	0.00540264	0.00231438
762	0.00293676	0.00172136	0.00158311	0.00166422	0.00417642	0.0049343	0.00250587
763	0.00241423	0.00153123	0.00117596	0.0013756	0.00379262	0.0044772	0.00228046
764	0.00215247	0.00140852	0.00108478	0.00131488	0.00350934	0.00439849	0.00212511
765	0.00195015	0.00158746	0.00164859	0.00207448	0.00393318	0.00501995	0.00269753
766	0.00256402	0.00179291	0.00196766	0.00235409	0.00430767	0.00551094	0.00302402
767	0.00340378	0.00187	0.00225575	0.00236478	0.0046273	0.00543593	0.00332784
768	0.00283169	0.00202117	0.00213258	0.00218932	0.00417554	0.00501995	0.00293901
769	0.00220028	0.00165922	0.0014787	0.00186517	0.00322983	0.00429047	0.00198954
770	0.00212875	0.000997612	0.000506587	0.000581756	0.00243168	0.00312621	0.000874095
771	0.00177982	0.000901562	0.000538104	0.000598813	0.00214371	0.00301093	0.000787205
772	0.00210335	0.000852958	0.00076683	0.00108535	0.00265176	0.0034028	0.001568
773	0.00234642	0.00142786	0.00139856	0.00164427	0.00333244	0.00408677	0.00246881
774	0.00261454	0.00192469	0.00205307	0.00203149	0.00401227	0.00461759	0.00278167
775	0.00302613	0.00179416	0.00220648	0.00200287	0.00366579	0.00404178	0.00265238
776	0.00280963	0.00134059	0.00149626	0.00109181	0.00289634	0.00323074	0.00165745
777	0.00249201	0.000944986	0.000855364	0.000413699	0.00213546	0.00250435	0.000958904
778	0.00218599	0.000769751	0.000594429	0.000429989	0.00189414	0.00238773	0.00107464
779	0.00144491	0.000693487	0.00103474	0.00117409	0.00224269	0.00289994	0.0012852
780	0.00151456	0.00115445	0.001582	0.00199859	0.00313031	0.00390444	0.00216853
781	0.00201439	0.00150312	0.00212927	0.00245287	0.00341684	0.00414421	0.00247107
782	0.00219771	0.000957123	0.00134766	0.00126168	0.00213041	0.00279004	0.00117982
783	0.0024987	0.000585837	0.00053517	0.000343835	0.00152591	0.00229799	0.000830069
784	0.00252051	0.000786332	0.000577814	0.000661957	0.00196677	0.00260522	0.00128151
785	0.00264511	0.00081036	0.00124187	0.00146103	0.00272475	0.00331494	0.00227002
786	0.00191635	0.0010105	0.00155498	0.00227794	0.00313955	0.004167	0.00229547
787	0.00173345	0.000587275	0.00108975	0.00204477	0.00230276	0.00353996	0.000827006
788	0.00116993	-0.000488067	-0.000364515	0.000607984	0.000301301	0.00129575	-0.00147505
789	0.00113621	-0.000957724	-0.00158557	-0.000515122	-0.000465519	0.000276822	-0.00259495
790	0.00161055	-0.000395551	-0.000227147	0.000186822	0.000731447	0.00112786	-0.000535596
791	0.00184621	0.000994525	0.00157966	0.00138237	0.00232622	0.0021583	0.00149862
792	0.00207367	0.00190034	0.00285626	0.00197416	0.00284783	0.00301382	0.00224438
793	0.00205002	0.00161308	0.00168077	0.000619069	0.00163614	0.00129908	0.0007525
794	0.000727583	0.000536414	0.000578385	-0.000365374	0.000179626	-0.000144639	-0.000476696
795	0.000276271	0.000171691	0.000440914	-2.01902e-05	-0.000192722	4.54237e-05	-0.000299912
796	0.00102098	0.0008207	0.00181905	0.00136603	0.00146705	0.00167725	0.00153559
797	0.00143321	0.00091898	0.00221133	0.00166647	0.00199297	0.00179615	0.00151776
798	0.000641873	0.000485806	0.000680257	0.000122991	0.000449726	0.000375898	-0.000192468
799	0.000453537	-0.000451985	-0.000337975	-0.000594778	-0.000326759	-0.000672751	-0.000946781
800	5.07552e-11	-1.29164e-09	-5.83212e-11	1.57436e-09	1.14325e-10	-1.47416e-09	2.76345e-09

## Sheet: Day4
Title	Untitled-1
Comment
Date	2025-04-12 오후 12:24:13
Operator	sju
System Name	Undefined
Wavelength (nm)	Sample1	Sample2	Sample3	Sample4	Sample5	Sample6	Sample7	Sample8	Sample9	Sample10	Sample11	Sample12	Sample13	Sample14	Sample15	Sample16	Sample17	Sample18
200	3.8229	4	3.47335	3.98492	3.92169	3.98297	3.75264	3.93918	3.73158	4	3.65737	3.279	3.92805	3.60711	3.79556	3.94331	3.78268	3.57711
201	3.97672	3.90467	4	3.9222	3.92076	3.98783	3.98832	3.9845	3.99666	3.99972	3.9861	3.69001	3.95793	3.92485	3.92166	3.93014	3.84322	3.94057
202	3.99358	3.97925	3.92521	3.94575	3.90401	3.9067	3.98063	3.9874	3.98955	4	3.82331	3.79824	3.94285	3.89358	3.97096	3.93115	3.90839	3.83473
203	3.9699	3.7886	3.775	3.96216	3.84054	3.79666	3.98034	3.99089	3.99006	3.98096	3.7727	3.95725	3.77148	3.97914	3.95354	3.89384	3.80676	3.92911
204	3.80311	3.99599	3.88396	3.85186	3.8609	3.92433	3.97646	3.97039	3.99736	3.78888	3.82876	3.83932	3.77385	3.97208	3.89602	3.9393	3.71141	3.93961
205	3.98937	3.9059	3.98041	3.98729	3.98879	3.98458	3.94189	3.8361	3.96268	4	3.99835	3.9502	3.89473	3.97362	3.7386	3.88489	3.95267	3.91094
206	3.8369	3.99728	3.81885	3.94873	3.9845	3.87743	3.96151	4	3.75197	3.96737	3.94931	3.69535	3.96818	3.97546	3.87329	3.76653	3.88741	3.73095
207	3.90216	3.98745	3.92729	3.8346	3.95973	3.74455	3.80902	3.97689	3.95996	3.81094	3.78898	3.73731	3.92422	3.93489	3.74627	3.91397	3.70831	3.85055
208	3.85812	3.98504	3.95895	3.98963	3.84425	3.79032	3.93755	3.9571	3.97177	4	4	3.89776	3.73891	3.85457	3.84376	3.71766	3.90438	3.78933
209	3.87856	3.89405	3.80727	3.95647	3.98603	4	3.84872	3.98017	3.94286	3.97117	3.97478	3.90957	3.85542	3.9902	3.77842	3.9584	3.70673	3.95149
210	3.92608	3.84869	3.99784	3.89525	3.97863	3.98373	4	3.95132	3.99665	3.88869	3.98638	3.97313	3.82131	3.95523	3.90237	3.92581	3.87365	3.93072
211	3.85414	4	3.91831	3.90916	3.98262	3.98308	3.97114	3.96405	3.98944	4	3.96666	3.93289	3.93466	3.85491	3.97574	3.93494	3.93448	3.93654
212	4	3.98625	4	3.89452	3.98094	3.96446	3.96254	3.88267	3.99145	3.9776	3.92802	3.86198	3.95828	3.87408	3.97119	3.9324	3.91122	3.93491
213	3.96032	3.98167	3.98791	3.91019	3.98368	3.99098	3.97319	3.99125	3.99089	3.93561	3.98886	3.97372	3.9572	3.98597	3.96144	3.9331	3.87449	3.93538
214	3.9939	3.96231	3.99165	3.98049	3.97328	3.98675	3.94237	3.94822	3.99104	4	3.97937	3.95304	3.9575	3.97024	3.93576	3.9329	3.93559	3.93519
215	3.98774	3.99299	3.99062	3.97003	3.95823	3.98793	3.98924	3.99377	3.99101	3.99363	3.98188	3.96291	3.95741	3.97447	3.96688	3.93297	3.9257	3.93549
216	3.98944	3.98779	3.9909	3.97322	3.98529	3.98755	3.9813	3.98557	3.991	3.99014	3.98155	3.96089	3.95745	3.97367	3.97041	3.93289	3.92841	3.93443
217	3.98891	3.98924	3.99083	3.97104	3.98089	3.98786	3.9833	3.98779	3.99108	4	3.98024	3.96086	3.95739	3.97236	3.97122	3.93316	3.92765	3.93856
218	3.9886	3.9887	3.99085	3.97676	3.98103	3.98696	3.98339	3.98724	3.99075	4	3.98608	3.96315	3.95759	3.97074	3.9676	3.93211	3.92795	3.92083
219	3.94797	3.98943	3.99084	3.95296	3.9851	3.99042	3.98092	3.98718	3.99203	3.9765	3.96045	3.95261	3.95679	3.97417	3.96613	3.93623	3.92751	3.90619
220	3.94272	3.98695	3.99085	3.9386	3.96546	3.97398	3.99113	3.98801	3.98702	3.96957	3.93134	3.94371	3.95992	3.97327	3.96789	3.91675	3.92902	3.94201
221	3.99303	3.99649	3.99082	3.97523	3.92957	3.9013	3.94637	3.98461	4	3.96659	3.96839	3.96922	3.94417	3.97448	3.98433	3.8362	3.92322	3.92644
222	3.98004	3.95451	3.99091	3.98376	3.96002	3.92411	3.9279	3.99785	3.92044	3.87393	3.9384	3.93598	3.85559	3.97041	3.90768	3.8831	3.94566	3.92387
223	3.99095	3.94053	3.99057	3.91354	3.98502	3.99925	3.99109	3.93849	3.8886	3.95317	3.9458	3.86883	3.8794	3.98597	3.90476	3.88177	3.84632	3.93832
224	3.98857	3.99831	3.9919	3.92167	3.98185	3.98442	3.98976	3.90881	4	4	3.98771	3.86145	3.97207	3.91208	3.90907	3.8695	3.83237	3.93105
225	3.98916	3.98642	3.98677	3.89427	3.97746	3.98919	3.93841	3.98599	3.9438	4	3.98128	3.84949	3.95349	3.78223	3.87406	3.87227	3.90849	3.94949
226	3.98915	3.98957	4	3.86923	3.99866	3.98472	3.93087	3.98746	3.94603	3.93722	3.97374	3.91214	3.95876	3.88587	3.99028	3.75032	3.76545	3.86794
227	3.98837	3.98872	3.91394	3.99024	3.89373	3.99666	4	3.98475	4	3.96079	3.96927	3.94748	3.95598	3.99935	3.96539	3.87438	3.86691	3.86745
228	3.98607	3.98903	3.89409	3.98056	3.78841	3.90062	3.9462	3.99763	3.98544	3.91807	3.99484	3.93583	3.962	3.85042	3.97185	3.95228	3.87571	3.94981
229	3.99644	3.98862	3.98831	3.9045	3.84151	3.87767	3.95489	3.93519	4	3.93718	3.92275	3.96734	3.93479	3.84982	3.97038	3.88606	3.86726	3.92669
230	3.95072	3.98997	3.99082	3.92574	3.9426	3.99094	3.98868	3.94683	3.9137	3.933	3.9364	3.95742	3.94047	3.96988	3.96997	3.89931	3.88653	3.88395
231	3.93574	3.98494	3.9903	3.95049	3.98956	3.91812	3.98147	3.99619	3.90138	3.9329	3.99115	3.97062	3.95937	3.97286	3.97307	3.94053	3.80906	3.9167
232	3.97196	4	3.99304	3.94414	3.96526	3.93081	3.98262	3.98475	3.98255	4	3.97891	3.91197	3.96337	3.97662	3.95668	3.92984	3.89283	3.89943
233	4	3.89256	3.93973	3.98964	3.76837	4	3.98585	3.98907	3.99226	3.98687	3.98196	3.92652	3.92017	3.96237	3.96056	3.93806	3.92357	3.91349
234	3.59603	3.74002	3.45002	3.91264	3.83513	3.77554	3.96427	3.98282	3.99141	4	3.9725	3.98636	3.94381	4	3.97824	3.91139	3.90451	3.9276
235	3.44628	3.68161	3.61303	4	4	3.61017	3.95605	4	3.98825	3.74352	3.86674	3.83414	3.94073	3.69766	3.94861	3.96181	3.91876	3.98334
236	3.28374	3.53502	3.51223	3.56808	3.56851	3.46062	3.9941	3.833	3.96207	3.57495	3.93615	3.70311	4	3.45973	4	3.71168	3.94426	3.58755
237	3.45513	3.23781	3.19499	3.10521	3.17656	3.33846	3.74932	3.29538	3.44455	3.55899	3.979	3.65905	3.43759	3.17069	3.41076	3.67999	3.78169	3.27595
238	3.29556	3.07235	3.17168	3.17303	3.07461	3.11377	3.35563	3.20373	3.17469	3.36194	3.59573	3.38084	3.42455	3.20779	3.15089	3.35932	3.37408	3.27171
239	3.04784	2.9948	3.19732	2.97985	3.00748	2.98775	3.18785	3.2701	3.10945	3.26527	3.12782	3.07892	3.14458	3.22483	3.21604	3.13406	3.37226	3.17072
240	3.04223	2.9574	3.10722	2.9417	2.93734	2.92965	3.11459	3.10836	3.0283	3.1036	2.97984	3.24539	2.91797	3.02877	2.96405	3.08671	3.33516	3.21294
241	2.89048	2.84476	2.92971	2.88938	2.99498	2.83257	2.97514	2.90241	2.97246	2.9276	3.02236	3.03739	2.91583	2.99078	2.82341	3.1451	3.01043	3.02366
242	2.86316	2.78184	2.86875	2.72101	2.81764	2.87017	2.9811	2.7716	2.78136	2.95139	2.93276	2.93492	2.79964	2.78032	2.7689	3.05136	2.93595	3.03368
243	2.79551	2.73406	2.77413	2.74099	2.83303	2.80452	2.8571	2.82284	2.73983	2.80775	2.83026	2.85163	2.77704	2.76877	2.77541	2.84756	3.01213	2.9521
244	2.80574	2.82446	2.83647	2.6704	2.71876	2.76633	2.8857	2.83557	2.87321	2.80817	2.86417	2.91376	2.79512	2.69353	2.69517	2.8582	2.79923	2.89744
245	2.69862	2.70215	2.66419	2.62617	2.63674	2.70855	2.86097	2.86706	2.85274	2.76564	2.84319	2.7751	2.64281	2.66968	2.66818	2.80958	2.68312	2.74534
246	2.60285	2.59998	2.66445	2.59878	2.58654	2.60227	2.77171	2.67248	2.74665	2.7031	2.88695	2.81369	2.55519	2.52309	2.59717	2.79197	2.76329	2.77705
247	2.60502	2.60377	2.70013	2.56096	2.62531	2.55323	2.79471	2.73152	2.72342	2.80274	2.76097	2.78139	2.58683	2.46055	2.48931	2.67497	2.76788	2.78201
248	2.60278	2.54548	2.5449	2.54411	2.49647	2.58572	2.71006	2.74269	2.6551	2.72736	2.68465	2.73979	2.49929	2.41168	2.37706	2.71002	2.71279	2.9024
249	2.58771	2.5445	2.64198	2.51325	2.55492	2.51392	2.82764	2.75698	2.70176	2.70205	2.60761	2.67817	2.43005	2.33038	2.3281	2.73497	2.72981	2.6824
250	2.5057	2.42372	2.46727	2.42628	2.48324	2.46479	2.59639	2.62582	2.64198	2.64025	2.63982	2.65319	2.3679	2.29114	2.26889	2.87255	2.78452	2.81709
251	2.53646	2.46735	2.54235	2.34978	2.38386	2.34214	2.6519	2.75989	2.57392	2.75053	2.69714	2.71064	2.32155	2.23236	2.2557	2.67828	2.70906	2.75761
252	2.3998	2.40329	2.40324	2.26011	2.26052	2.34945	2.62043	2.6689	2.60025	2.62745	2.69345	2.67627	2.2678	2.18438	2.14715	2.66194	2.7504	2.62758
253	2.27022	2.33378	2.31199	2.15389	2.23638	2.20843	2.55887	2.64566	2.57828	2.60726	2.63379	2.55037	2.19872	2.09974	2.08215	2.5961	2.78163	2.64895
254	2.1631	2.15715	2.24484	1.98269	2.1288	2.09145	2.66175	2.65778	2.5205	2.52691	2.6283	2.62503	2.10517	2.02882	2.01911	2.63803	2.74283	2.73767
255	2.11898	2.11421	2.13381	1.90063	1.9825	2.00424	2.53305	2.51735	2.57444	2.49413	2.61448	2.57182	2.03872	2.00068	1.9811	2.76655	2.60582	2.64417
256	1.96632	1.97561	2.01404	1.76287	1.85696	1.8726	2.57534	2.55607	2.45583	2.4	2.42347	2.59383	1.9967	1.90882	1.89381	2.5725	2.61743	2.58384
257	1.836	1.86466	1.89216	1.63796	1.7407	1.75023	2.50483	2.51395	2.4644	2.40525	2.46809	2.44469	1.94825	1.87374	1.84417	2.5878	2.52631	2.67834
258	1.72669	1.73797	1.75661	1.52585	1.63351	1.64148	2.4984	2.51242	2.42391	2.43407	2.45181	2.42731	1.89818	1.80973	1.78656	2.46546	2.5208	2.55641
259	1.61694	1.62556	1.6482	1.4274	1.53112	1.53628	2.45438	2.46371	2.41948	2.38854	2.41415	2.37532	1.83016	1.75257	1.74553	2.46979	2.53522	2.5186
260	1.51164	1.51858	1.5493	1.33032	1.44197	1.4379	2.40224	2.42101	2.32009	2.30365	2.35319	2.35895	1.76404	1.69137	1.68075	2.55568	2.5353	2.5028
261	1.42084	1.41854	1.44853	1.24466	1.35467	1.34408	2.31171	2.33801	2.33308	2.19435	2.26408	2.25148	1.70341	1.62376	1.62963	2.47356	2.45784	2.44181
262	1.33055	1.3338	1.36028	1.16532	1.27769	1.27241	2.23179	2.29946	2.22504	2.15078	2.25304	2.22	1.64442	1.58189	1.57277	2.4542	2.45034	2.42241
263	1.252	1.25403	1.2827	1.10084	1.21092	1.20025	2.18511	2.2679	2.1498	2.10949	2.1785	2.21736	1.60549	1.52926	1.51027	2.41996	2.42271	2.41699
264	1.18443	1.18365	1.21302	1.03753	1.15171	1.13741	2.09773	2.19199	2.10705	2.02245	2.1087	2.11413	1.53924	1.47952	1.46535	2.37328	2.37358	2.454
265	1.12162	1.11864	1.15022	0.982879	1.09668	1.08117	2.04673	2.15731	2.02232	1.95105	2.05882	2.02776	1.49966	1.43041	1.42493	2.34732	2.32251	2.37373
266	1.0675	1.0666	1.09198	0.936157	1.04928	1.03152	1.98336	2.08061	1.9493	1.87756	2.00068	1.97735	1.44928	1.38139	1.37576	2.29379	2.3034	2.31704
267	1.01634	1.014	1.04095	0.8923	1.0042	0.986191	1.91716	2.0135	1.88374	1.81635	1.93577	1.90129	1.4089	1.33824	1.33097	2.27373	2.28676	2.23593
268	0.971491	0.967013	0.994056	0.853534	0.963065	0.946443	1.8395	1.94812	1.81267	1.74411	1.86837	1.8408	1.36575	1.30013	1.28745	2.24486	2.30675	2.23131
269	0.928665	0.926226	0.950465	0.817523	0.926775	0.90747	1.76354	1.88621	1.74592	1.67554	1.79597	1.78074	1.3153	1.25669	1.24404	2.1902	2.25677	2.19735
270	0.889956	0.885507	0.909382	0.782301	0.891535	0.867367	1.69836	1.81845	1.67055	1.61049	1.73583	1.70172	1.27046	1.21319	1.20112	2.18776	2.18417	2.14921
271	0.854462	0.847948	0.871548	0.750357	0.855734	0.835126	1.63031	1.73644	1.59641	1.54291	1.66205	1.63331	1.23023	1.17492	1.1656	2.14494	2.16276	2.09679
272	0.819416	0.813715	0.838128	0.721815	0.824633	0.803749	1.55898	1.67287	1.5357	1.47714	1.59647	1.56979	1.18812	1.13427	1.1261	2.08033	2.14157	2.04671
273	0.78718	0.783108	0.80596	0.692676	0.795592	0.77287	1.4981	1.61971	1.47448	1.41215	1.54091	1.51458	1.15291	1.09422	1.08529	2.06309	2.07738	1.99843
274	0.755012	0.753467	0.772208	0.666057	0.76527	0.744613	1.43323	1.55839	1.41155	1.35483	1.48997	1.45507	1.11432	1.05707	1.05389	1.98607	2.04882	1.96279
275	0.724365	0.720076	0.740247	0.63966	0.735744	0.716655	1.36254	1.48931	1.34932	1.30237	1.42232	1.39157	1.0751	1.02063	1.01879	1.94969	1.98299	1.93437
276	0.692088	0.688059	0.709076	0.609907	0.706675	0.68455	1.29657	1.43322	1.28877	1.24858	1.35567	1.33313	1.03642	0.977673	0.979272	1.90726	1.92226	1.89625
277	0.659239	0.655676	0.67673	0.580631	0.67414	0.654423	1.24565	1.36549	1.22111	1.18958	1.29533	1.27296	0.997224	0.942734	0.941267	1.81773	1.87114	1.79466
278	0.627689	0.621897	0.6426	0.550967	0.643028	0.622128	1.18561	1.30024	1.16475	1.12357	1.23552	1.21251	0.954884	0.907602	0.903009	1.75592	1.83724	1.74359
279	0.59384	0.590835	0.610186	0.522471	0.612003	0.589182	1.1192	1.24558	1.1041	1.06846	1.1775	1.15015	0.914664	0.869554	0.868435	1.70743	1.75597	1.68281
280	0.565002	0.560496	0.579879	0.495825	0.580784	0.561386	1.06379	1.18485	1.04922	1.01762	1.11996	1.09727	0.879163	0.835063	0.831673	1.67435	1.71388	1.61796
281	0.540028	0.534434	0.55257	0.47163	0.552363	0.535905	1.01282	1.12896	0.989847	0.968669	1.06015	1.04455	0.846184	0.801241	0.797943	1.60676	1.66861	1.56199
282	0.513186	0.508418	0.527192	0.447817	0.525467	0.510446	0.960495	1.07482	0.946309	0.921006	1.01007	0.987815	0.816853	0.772327	0.771368	1.52948	1.61365	1.51693
283	0.484396	0.480139	0.49791	0.422156	0.499197	0.481385	0.906757	1.02413	0.8908	0.868679	0.960521	0.937395	0.783165	0.739731	0.738956	1.47274	1.58034	1.46889
284	0.452801	0.448273	0.462793	0.393494	0.466928	0.450618	0.854683	0.967329	0.839273	0.818141	0.910733	0.884693	0.744385	0.706411	0.704788	1.42301	1.51962	1.38275
285	0.416754	0.411594	0.427891	0.360522	0.430282	0.415252	0.795474	0.904829	0.781562	0.762081	0.845009	0.827384	0.701904	0.664611	0.666159	1.37564	1.45356	1.32896
286	0.378348	0.373632	0.388712	0.324618	0.3906	0.378569	0.733424	0.8395	0.721388	0.704577	0.783771	0.764616	0.66036	0.626693	0.626014	1.30353	1.39275	1.26911
287	0.340834	0.33625	0.350593	0.290027	0.35129	0.340709	0.675163	0.776249	0.664221	0.64779	0.723814	0.703418	0.62046	0.582926	0.585007	1.24586	1.33034	1.20744
288	0.308623	0.303795	0.315833	0.258205	0.315118	0.307458	0.622822	0.721758	0.611421	0.597905	0.66646	0.644435	0.579019	0.54686	0.549387	1.18181	1.28113	1.14462
289	0.280939	0.275819	0.287078	0.231929	0.284772	0.277982	0.574476	0.672486	0.564216	0.552617	0.615893	0.598173	0.544068	0.515399	0.517628	1.12875	1.22441	1.08655
290	0.257277	0.252312	0.264092	0.20908	0.259224	0.253708	0.535245	0.630566	0.527414	0.514268	0.572868	0.55506	0.516074	0.487138	0.492343	1.07249	1.16422	1.03385
291	0.237164	0.232336	0.243065	0.189954	0.237534	0.23343	0.499794	0.592509	0.491192	0.478064	0.535041	0.517093	0.48994	0.46274	0.465486	1.0284	1.11459	0.983242
292	0.219895	0.214446	0.224811	0.173337	0.21816	0.215027	0.464649	0.555705	0.458229	0.447232	0.500846	0.481595	0.46672	0.439936	0.442558	0.979483	1.07116	0.938082
293	0.203487	0.198946	0.208438	0.157923	0.200462	0.198693	0.434223	0.523233	0.427405	0.416556	0.466917	0.448301	0.444576	0.419868	0.423288	0.932737	1.02931	0.895265
294	0.189621	0.185118	0.193724	0.144649	0.185728	0.184037	0.407134	0.492701	0.400951	0.389419	0.437332	0.418604	0.422152	0.401051	0.404371	0.892253	0.990966	0.856911
295	0.177532	0.172594	0.181041	0.133065	0.172765	0.171414	0.381748	0.465968	0.376129	0.366147	0.41125	0.393236	0.406209	0.38505	0.388347	0.856319	0.947402	0.819054
296	0.16652	0.162139	0.170085	0.123274	0.161014	0.160416	0.360133	0.442028	0.354623	0.34542	0.388456	0.370116	0.389397	0.36913	0.372262	0.820718	0.910933	0.78311
297	0.157118	0.15247	0.160704	0.114107	0.150872	0.150485	0.341026	0.421723	0.336413	0.327591	0.368257	0.350499	0.374618	0.354066	0.358828	0.788173	0.876703	0.751475
298	0.148539	0.143788	0.151746	0.105669	0.142112	0.141413	0.324258	0.402822	0.320128	0.311039	0.349357	0.332123	0.360095	0.34181	0.345865	0.757781	0.846158	0.723367
299	0.141612	0.136747	0.14433	0.098935	0.133685	0.133507	0.3096	0.386388	0.305998	0.297197	0.334391	0.316185	0.348085	0.330736	0.33426	0.730036	0.816926	0.697084
300	0.135195	0.13043	0.137958	0.0928533	0.126825	0.127107	0.296964	0.371306	0.29317	0.284324	0.320079	0.302306	0.336336	0.319486	0.323621	0.704268	0.787303	0.672799
301	0.129181	0.124568	0.13218	0.087305	0.120799	0.121209	0.284637	0.358258	0.282144	0.272688	0.307434	0.290008	0.326003	0.310229	0.313923	0.680817	0.761077	0.648665
302	0.124002	0.119661	0.126995	0.0825321	0.114933	0.115557	0.274176	0.346569	0.271968	0.262895	0.29633	0.278247	0.316244	0.301139	0.304514	0.659929	0.73916	0.628538
303	0.119225	0.114975	0.121698	0.0778298	0.109583	0.110561	0.264738	0.336113	0.262543	0.25367	0.285585	0.267601	0.306169	0.29174	0.295968	0.640773	0.716464	0.609143
304	0.11492	0.110331	0.117248	0.0735525	0.104671	0.105211	0.255712	0.325753	0.254094	0.244662	0.275917	0.25834	0.296832	0.283826	0.287659	0.621391	0.694919	0.590401
305	0.110971	0.106397	0.113483	0.0700639	0.100402	0.101275	0.247744	0.316601	0.246706	0.236805	0.267742	0.249595	0.288902	0.275895	0.279285	0.602644	0.67592	0.572682
306	0.107597	0.10323	0.109915	0.0663901	0.0963306	0.0976097	0.240768	0.308388	0.239575	0.229842	0.259661	0.241557	0.281862	0.268855	0.272035	0.586086	0.654631	0.556177
307	0.104095	0.0997756	0.106548	0.0630027	0.0923804	0.0937472	0.23365	0.300377	0.233024	0.223659	0.252329	0.23392	0.273669	0.261534	0.26499	0.569739	0.637235	0.540303
308	0.101312	0.0967045	0.103522	0.05996	0.0890785	0.0900904	0.227303	0.29306	0.227118	0.217291	0.245255	0.226793	0.266633	0.254602	0.258551	0.555084	0.621531	0.526484
309	0.0985329	0.0940917	0.101116	0.0576067	0.0858323	0.0875651	0.222223	0.286499	0.221481	0.212007	0.239064	0.221216	0.260003	0.248949	0.252538	0.541486	0.604484	0.512058
310	0.0957151	0.0915003	0.0983846	0.0550237	0.0829047	0.0846916	0.216722	0.280229	0.216224	0.206829	0.23241	0.215564	0.253508	0.243505	0.246105	0.525981	0.588827	0.498774
311	0.0935944	0.089042	0.0956159	0.0522846	0.0804335	0.0815494	0.211613	0.273479	0.21162	0.201699	0.226679	0.20853	0.2478	0.237684	0.240463	0.514048	0.57456	0.486778
312	0.0918101	0.087664	0.0937903	0.050898	0.0782161	0.0800529	0.20777	0.268648	0.207406	0.197459	0.222431	0.204239	0.24269	0.232625	0.235967	0.502746	0.563537	0.476375
313	0.0890236	0.0847459	0.090685	0.0484572	0.0754733	0.0769373	0.202913	0.263164	0.203063	0.193217	0.217072	0.199093	0.236577	0.227403	0.230004	0.49312	0.551111	0.466631
314	0.0872453	0.0830607	0.0894776	0.0463827	0.0730797	0.0745044	0.198845	0.25843	0.1995	0.189369	0.212356	0.195327	0.232036	0.223423	0.226279	0.482638	0.541314	0.456725
315	0.0854692	0.0812079	0.0871479	0.0447958	0.071326	0.0724566	0.19494	0.254013	0.195569	0.185328	0.208725	0.191025	0.228079	0.219081	0.222457	0.473553	0.530944	0.448788
316	0.0840117	0.0798175	0.0861022	0.0439841	0.0693807	0.0712676	0.191537	0.249584	0.192319	0.182289	0.205043	0.186476	0.224296	0.21526	0.218012	0.465032	0.521138	0.440024
317	0.081457	0.0778507	0.0833771	0.0411747	0.0674098	0.0685337	0.187391	0.245124	0.188854	0.179582	0.201229	0.182059	0.21887	0.211256	0.212745	0.455683	0.509304	0.430829
318	0.0807674	0.0765669	0.0821179	0.0401385	0.0657615	0.0664095	0.184437	0.241362	0.184852	0.175994	0.196902	0.178493	0.213736	0.206679	0.209519	0.447251	0.501016	0.422391
319	0.0784807	0.0749554	0.0803992	0.0387247	0.0633936	0.064867	0.180598	0.236106	0.181423	0.172307	0.19287	0.175141	0.209584	0.202633	0.204938	0.437872	0.488305	0.414415
320	0.0769142	0.0730938	0.0783292	0.0367022	0.0623413	0.0630408	0.176969	0.230986	0.177863	0.168864	0.188798	0.170157	0.204806	0.198472	0.199715	0.427668	0.478764	0.403063
321	0.0761935	0.0716765	0.077514	0.0358391	0.0608145	0.0623497	0.173622	0.227282	0.175269	0.165739	0.184473	0.1661	0.201842	0.194745	0.196627	0.417841	0.466651	0.395518
322	0.074388	0.0705359	0.0762039	0.035183	0.0588349	0.0602548	0.171199	0.223879	0.171344	0.162858	0.181202	0.1634	0.195998	0.190409	0.192237	0.409043	0.457582	0.38605
323	0.0722799	0.0687751	0.0741028	0.0327854	0.0570335	0.0590925	0.167882	0.219387	0.168473	0.159516	0.176889	0.159419	0.191851	0.186363	0.188462	0.400492	0.447571	0.376855
324	0.070994	0.0666872	0.072504	0.0320084	0.0551319	0.0568158	0.164907	0.213531	0.165408	0.156253	0.172702	0.156538	0.186001	0.182444	0.183047	0.391388	0.439289	0.370342
325	0.0695086	0.0653513	0.0710421	0.0305266	0.0540529	0.0553014	0.161089	0.210224	0.161749	0.153609	0.17034	0.15287	0.183813	0.178703	0.179967	0.383692	0.430283	0.362413
326	0.0679729	0.0642027	0.0699492	0.0296119	0.0530464	0.0538214	0.157876	0.207508	0.159109	0.149766	0.167407	0.149508	0.180637	0.175954	0.177032	0.37767	0.420264	0.35585
327	0.0663381	0.0636718	0.0692377	0.0291052	0.0526759	0.053526	0.155565	0.203895	0.156318	0.14804	0.165067	0.147388	0.177877	0.173456	0.17458	0.372502	0.415197	0.351565
328	0.0659279	0.062251	0.0681611	0.0277633	0.0507092	0.0515635	0.154008	0.200487	0.154094	0.145662	0.162107	0.144086	0.174432	0.170449	0.172735	0.366927	0.410921	0.346907
329	0.0652382	0.0613769	0.0670249	0.0269647	0.049518	0.0502598	0.151868	0.198119	0.152543	0.143754	0.159974	0.1417	0.171493	0.167949	0.169527	0.362387	0.405514	0.341498
330	0.0641015	0.0608821	0.0652967	0.0264384	0.0485061	0.0494882	0.14993	0.196539	0.149688	0.141626	0.157635	0.139886	0.169329	0.165441	0.166733	0.357684	0.399957	0.335389
331	0.063074	0.0597897	0.0642912	0.0255872	0.0476694	0.0477889	0.147478	0.193878	0.146982	0.138926	0.155604	0.137782	0.16559	0.162843	0.164219	0.351817	0.393929	0.329925
332	0.0608243	0.0575686	0.062707	0.0237308	0.0457656	0.0459623	0.144875	0.189731	0.144829	0.137229	0.152057	0.134256	0.162478	0.159173	0.160376	0.346948	0.386827	0.325115
333	0.060508	0.0563978	0.0614629	0.0225535	0.0447234	0.0452099	0.142075	0.186222	0.143184	0.134338	0.150049	0.131923	0.159796	0.156695	0.157922	0.342091	0.380709	0.319328
334	0.0602496	0.056331	0.0618454	0.0221129	0.0443237	0.0445635	0.140964	0.183205	0.141079	0.13245	0.148331	0.131009	0.157658	0.154811	0.155957	0.337034	0.377613	0.316052
335	0.0596118	0.0557099	0.0606375	0.0221254	0.0435988	0.0434105	0.139065	0.181692	0.138662	0.130861	0.14561	0.128304	0.155217	0.152862	0.153746	0.331452	0.372115	0.31262
336	0.0587289	0.0546854	0.0597646	0.0209314	0.0420187	0.0424959	0.137346	0.178489	0.137603	0.128851	0.143588	0.125463	0.152087	0.150511	0.151284	0.325804	0.36669	0.305582
337	0.0575595	0.0536217	0.0592235	0.0196493	0.0412966	0.040619	0.134922	0.175772	0.135283	0.126609	0.141294	0.123464	0.149744	0.147914	0.148359	0.322633	0.361484	0.301987
338	0.0560497	0.0527623	0.0578729	0.0190591	0.0404654	0.0398157	0.133736	0.173892	0.132199	0.12454	0.139621	0.121804	0.147387	0.14517	0.145916	0.31757	0.358099	0.298206
339	0.0551921	0.0519842	0.0571734	0.0187842	0.0395246	0.0394616	0.131891	0.171927	0.131437	0.123008	0.137877	0.119575	0.146095	0.143593	0.144114	0.315555	0.353216	0.294969
340	0.0544507	0.0523316	0.0565974	0.0182819	0.0389195	0.038455	0.130863	0.169865	0.12927	0.121536	0.135794	0.118689	0.143314	0.142137	0.143441	0.311771	0.351247	0.292447
341	0.0544741	0.0513585	0.0558352	0.0174222	0.0381402	0.0380029	0.129591	0.167722	0.128633	0.120499	0.134945	0.116639	0.142113	0.140628	0.141454	0.308473	0.348047	0.289528
342	0.053542	0.0502759	0.0553554	0.0169528	0.0375378	0.0370313	0.127703	0.165729	0.126332	0.118749	0.132719	0.114953	0.140563	0.138975	0.139234	0.305376	0.343256	0.285126
343	0.0524821	0.0495525	0.0542189	0.0163184	0.0367789	0.036755	0.126174	0.164165	0.12514	0.117873	0.131223	0.11354	0.137288	0.136799	0.137611	0.301679	0.340433	0.281081
344	0.0516343	0.0495433	0.0538006	0.015702	0.0357178	0.0352843	0.124101	0.161937	0.123188	0.115934	0.128684	0.111556	0.136524	0.133848	0.135038	0.297601	0.335754	0.278587
345	0.0512945	0.047953	0.052486	0.014596	0.0353336	0.0352675	0.122757	0.160575	0.122012	0.11441	0.12786	0.110251	0.134581	0.132303	0.133237	0.295284	0.332091	0.2754
346	0.0506829	0.0473474	0.052569	0.0148831	0.0348609	0.0343704	0.121906	0.158817	0.121109	0.113128	0.126267	0.109082	0.132502	0.131679	0.131928	0.291418	0.328624	0.272595
347	0.0497901	0.0470554	0.0516099	0.0145029	0.0338199	0.0338971	0.120451	0.155866	0.119517	0.111276	0.124636	0.107277	0.129573	0.129642	0.129782	0.286959	0.325116	0.267888
348	0.0491833	0.0457238	0.0503671	0.0135512	0.0329381	0.0321854	0.118478	0.153579	0.116657	0.109314	0.122531	0.105814	0.127163	0.127142	0.127609	0.283157	0.319363	0.263509
349	0.0485105	0.04584	0.0500635	0.0130155	0.0321964	0.0316563	0.117133	0.151377	0.115413	0.107788	0.121195	0.10348	0.125748	0.12498	0.125146	0.280122	0.316343	0.259856
350	0.0478496	0.0448905	0.0496251	0.0124887	0.0318919	0.0309565	0.11632	0.15005	0.11391	0.106514	0.119441	0.102004	0.123281	0.123031	0.1238	0.275688	0.313095	0.256635
351	0.047148	0.0442105	0.0491809	0.0117313	0.0311418	0.0306389	0.114341	0.147387	0.112634	0.105121	0.118171	0.101103	0.121492	0.121135	0.122395	0.272979	0.308702	0.253478
352	0.0462212	0.0434785	0.0484143	0.0110393	0.0305472	0.0298142	0.112857	0.1466	0.111578	0.10398	0.116082	0.0986852	0.11954	0.119607	0.120457	0.269356	0.304988	0.250443
353	0.0461034	0.0430245	0.0474882	0.0109186	0.0300839	0.0294562	0.112065	0.144782	0.109721	0.102497	0.115132	0.0975664	0.117883	0.118453	0.11879	0.265696	0.300641	0.247609
354	0.0455504	0.0425875	0.0470237	0.0106488	0.0298035	0.0289516	0.111027	0.142949	0.107979	0.101112	0.113801	0.0970006	0.116746	0.116724	0.117305	0.262109	0.297261	0.245238
355	0.0445337	0.0419955	0.0467626	0.0100356	0.0291043	0.0283799	0.109076	0.141456	0.107274	0.0997855	0.112184	0.0956819	0.114589	0.115091	0.115561	0.259009	0.293608	0.24135
356	0.0439784	0.0412691	0.0460906	0.0097876	0.0278088	0.0268338	0.107237	0.139459	0.105319	0.0984515	0.110853	0.0935786	0.112625	0.113698	0.11401	0.25626	0.289269	0.237642
357	0.0440445	0.040949	0.0452797	0.00954582	0.0279992	0.0267925	0.106586	0.138101	0.104436	0.0977361	0.109422	0.092568	0.111974	0.112217	0.112757	0.25288	0.286937	0.235014
358	0.0436156	0.0405999	0.0449191	0.00931153	0.0275098	0.0262171	0.105741	0.136302	0.104254	0.0962501	0.108396	0.0910872	0.109986	0.110766	0.111056	0.250409	0.284768	0.232463
359	0.0427946	0.0400077	0.0453945	0.00869061	0.0270262	0.0264502	0.105199	0.13503	0.102906	0.0956972	0.107537	0.0900583	0.109553	0.109247	0.109363	0.248053	0.282236	0.229742
360	0.0422699	0.0393808	0.0439052	0.0080438	0.0270822	0.0257183	0.103621	0.13363	0.101385	0.0942396	0.10648	0.0888781	0.10729	0.108096	0.108138	0.244859	0.278795	0.227215
361	0.0424813	0.0400244	0.0436237	0.0088991	0.0269778	0.0260737	0.103311	0.131728	0.100596	0.094175	0.105979	0.0876116	0.105832	0.107431	0.108124	0.242955	0.276711	0.224961
362	0.0418751	0.0394842	0.0433041	0.00829838	0.0261266	0.0249753	0.102402	0.131059	0.0996233	0.0924867	0.104956	0.0868569	0.104281	0.105191	0.105861	0.239801	0.273451	0.222197
363	0.0407643	0.0377002	0.0421811	0.00716679	0.0248506	0.0233237	0.0994988	0.128402	0.0975911	0.0904005	0.102476	0.0842385	0.102511	0.103248	0.104361	0.236153	0.269511	0.219294
364	0.0409978	0.0380924	0.0418789	0.00734132	0.0255618	0.0239553	0.100102	0.127568	0.0969567	0.0903134	0.102253	0.0849611	0.102323	0.102875	0.103782	0.235285	0.266551	0.218442
365	0.0399295	0.0368307	0.0414046	0.00712234	0.0239705	0.0228392	0.097758	0.126791	0.0960207	0.0891822	0.101529	0.0830037	0.0992511	0.101593	0.102283	0.231678	0.265162	0.21416
366	0.0394988	0.0366207	0.0408593	0.00623477	0.0239146	0.0225517	0.0975355	0.12469	0.0951435	0.0875898	0.0996003	0.0821576	0.0982459	0.100055	0.101383	0.230024	0.263976	0.213346
367	0.0384775	0.0356348	0.0404345	0.00596066	0.0239216	0.0220642	0.0969209	0.123905	0.0945761	0.0880416	0.0992801	0.0819938	0.0973636	0.0990548	0.0995948	0.22863	0.261696	0.210725
368	0.0384008	0.0356607	0.040266	0.0064961	0.0230951	0.0226016	0.0953027	0.123428	0.0927912	0.0859771	0.0978357	0.0803659	0.0965796	0.0979041	0.0984764	0.226873	0.258639	0.208059
369	0.0378203	0.0343837	0.0399446	0.00575498	0.0229684	0.0214764	0.0945786	0.122379	0.092857	0.0851597	0.0974217	0.0802043	0.0949258	0.0963765	0.0979204	0.223911	0.254871	0.20725
370	0.0382215	0.0350571	0.0388944	0.00550521	0.0222065	0.0211843	0.0940133	0.119476	0.0907912	0.0836036	0.0955419	0.078144	0.0939006	0.095445	0.0964929	0.221323	0.25442	0.204324
371	0.0368927	0.0347157	0.038934	0.00489418	0.0215147	0.020867	0.0932136	0.120044	0.0898491	0.0837614	0.0952846	0.0773874	0.0922457	0.0942242	0.0946733	0.219105	0.251298	0.20301
372	0.03717	0.0340373	0.03857	0.00480951	0.0221063	0.0207697	0.0928385	0.119071	0.0896731	0.0830387	0.0943621	0.0773076	0.0918557	0.0942132	0.0950909	0.218233	0.248084	0.202175
373	0.0357142	0.0336994	0.0376599	0.00417062	0.0210517	0.0196375	0.0910469	0.11616	0.0883704	0.0812506	0.0922012	0.0760276	0.0909539	0.0926757	0.0939872	0.215671	0.246142	0.198514
374	0.0359852	0.0338026	0.037529	0.00466674	0.0209868	0.0191731	0.0908174	0.116749	0.0873936	0.0813042	0.0919123	0.0756375	0.0900489	0.0917725	0.0925745	0.213827	0.245209	0.197569
375	0.0359722	0.0339176	0.0374279	0.00483002	0.021221	0.020309	0.091306	0.115877	0.0877119	0.081624	0.0924472	0.0743496	0.0901464	0.0917182	0.0930688	0.214691	0.245276	0.197106
376	0.035395	0.0332937	0.0356997	0.00422938	0.0207885	0.0196858	0.0893817	0.114599	0.0867056	0.0808054	0.0916067	0.0741119	0.0885896	0.0911572	0.0928591	0.211747	0.242373	0.194528
377	0.0351157	0.0328023	0.035626	0.00334758	0.0199286	0.0186554	0.0883359	0.113685	0.0859653	0.0791902	0.0906901	0.0729707	0.086867	0.0899047	0.0899757	0.209187	0.23931	0.19262
378	0.0346083	0.0316003	0.0362582	0.00340309	0.0192696	0.018604	0.0872993	0.113703	0.084938	0.0779981	0.0892744	0.0711983	0.0866474	0.0885443	0.0888996	0.208715	0.238042	0.190623
379	0.0339379	0.0314911	0.0358167	0.00311628	0.0191058	0.0183147	0.086611	0.112031	0.0845618	0.0775671	0.0885094	0.0710924	0.0858199	0.0881163	0.0892362	0.206942	0.23755	0.189771
380	0.0334282	0.0313197	0.034897	0.00274584	0.0192271	0.0172945	0.0860266	0.110612	0.0829064	0.0765405	0.0875974	0.0701073	0.0844861	0.0874407	0.0881628	0.204285	0.23395	0.187416
381	0.0331672	0.0306902	0.0342712	0.0028303	0.0187657	0.0173039	0.0849406	0.109143	0.0821144	0.0755064	0.0865947	0.0691552	0.0833928	0.0859951	0.0871264	0.202473	0.231936	0.185232
382	0.0328153	0.0307767	0.0342321	0.00272909	0.0184991	0.0167829	0.0846158	0.108351	0.081245	0.0749554	0.0860733	0.0686517	0.0826898	0.0852981	0.0865744	0.201746	0.23065	0.185294
383	0.0320123	0.0299133	0.0337074	0.00257222	0.0180199	0.0166864	0.0835311	0.1074	0.0808571	0.074354	0.0855314	0.0677832	0.0824584	0.0851359	0.0863925	0.200019	0.229421	0.184233
384	0.0323467	0.0300563	0.0334446	0.0023828	0.0178131	0.0163009	0.0834107	0.107267	0.0800206	0.0737469	0.0844506	0.0674542	0.0816288	0.0842769	0.0854253	0.198595	0.227947	0.182526
385	0.0317816	0.0295964	0.0327065	0.00209596	0.0177283	0.01606	0.0820045	0.105936	0.0794877	0.0729098	0.0837571	0.0661033	0.080652	0.083902	0.0844292	0.197	0.226821	0.181152
386	0.0313051	0.0293581	0.032527	0.00142406	0.0172476	0.0154929	0.0815432	0.104981	0.0790259	0.0721185	0.0830174	0.066013	0.0804949	0.0828602	0.0841039	0.19547	0.225685	0.179564
387	0.031128	0.0290055	0.0324781	0.00190935	0.0170329	0.0155204	0.0810515	0.104701	0.0782116	0.0719858	0.0826959	0.0650956	0.0794892	0.0821791	0.0832325	0.195251	0.223518	0.178708
388	0.0307647	0.0291046	0.0318163	0.00147623	0.0167483	0.0154459	0.0808745	0.104157	0.0777282	0.071891	0.0823584	0.0645086	0.0789796	0.0818697	0.0829716	0.193803	0.222146	0.177627
389	0.0305605	0.0283846	0.031618	0.00142037	0.0170637	0.0152163	0.0797536	0.102604	0.0769685	0.070758	0.08162	0.0641016	0.0786605	0.0812533	0.0823857	0.193259	0.220706	0.176948
390	0.0300431	0.0277444	0.0308674	0.00112711	0.01642	0.014457	0.0789582	0.101249	0.0753538	0.0699787	0.0801749	0.0623989	0.0771306	0.0796042	0.081313	0.189867	0.21812	0.174309
391	0.0300107	0.0275377	0.0308651	0.000989566	0.016067	0.0148088	0.0789967	0.101647	0.0757273	0.0695026	0.0799808	0.0626476	0.0768158	0.0792282	0.0810993	0.189592	0.21879	0.173521
392	0.029756	0.0277958	0.0307408	0.00107209	0.0159946	0.0150018	0.0785841	0.100655	0.0752024	0.0691802	0.0795345	0.0623944	0.0766124	0.0796901	0.0800994	0.189648	0.217201	0.17272
393	0.0289715	0.02697	0.0300496	0.000706514	0.0154185	0.014006	0.077328	0.100346	0.07485	0.0688741	0.0788952	0.061253	0.0759598	0.0785606	0.0800505	0.188864	0.215768	0.171784
394	0.0283775	0.026581	0.0295928	0.000583577	0.0148776	0.0137186	0.0761254	0.0989105	0.0732614	0.0676798	0.0779759	0.0603004	0.0750765	0.0775488	0.0791497	0.185828	0.213091	0.169537
395	0.0282703	0.0262662	0.029519	0.000673738	0.0148981	0.0135914	0.0756027	0.0979167	0.0731646	0.0668291	0.0772891	0.0601749	0.074307	0.0764252	0.0780785	0.184645	0.212351	0.16829
396	0.028344	0.0263837	0.0289888	0.000414008	0.0145829	0.0135457	0.0754837	0.0973406	0.0731166	0.0669067	0.0766618	0.05931	0.073583	0.0762875	0.077652	0.183745	0.210252	0.167336
397	0.0281992	0.0256778	0.0288657	0.000246817	0.0143978	0.0136458	0.0747268	0.096652	0.072084	0.0661795	0.0758346	0.0585675	0.0732086	0.0757048	0.0771696	0.183216	0.209669	0.166514
398	0.0278649	0.025537	0.0285967	-0.00041609	0.0145426	0.0133427	0.0740572	0.0963743	0.0721775	0.0659716	0.0759792	0.0586173	0.0729585	0.0753124	0.0769653	0.182749	0.209494	0.165988
399	0.0269451	0.0248689	0.0279988	-0.000658742	0.0143775	0.0128451	0.0730955	0.0953705	0.0710218	0.0652396	0.0756222	0.057931	0.0719495	0.0751787	0.0763636	0.181066	0.206798	0.164167
400	0.026473	0.0247653	0.0276549	-0.000320921	0.0139104	0.0126594	0.0726084	0.0936819	0.0697173	0.0640014	0.0743253	0.056923	0.0710207	0.0738051	0.0752841	0.178211	0.204001	0.161977
401	0.0265067	0.02436	0.0273765	-0.00103588	0.0137564	0.0125246	0.0721324	0.0934189	0.0692789	0.0639531	0.0740417	0.0567543	0.0705677	0.0736718	0.0750702	0.178231	0.204759	0.161804
402	0.0262596	0.0241519	0.0267136	-0.00076304	0.0136671	0.0125408	0.0716725	0.093257	0.0693219	0.0635406	0.0733454	0.0562007	0.0701985	0.0732951	0.0745877	0.176842	0.2026	0.160369
403	0.0258825	0.0236976	0.0257937	-0.00084763	0.0126688	0.0119468	0.0707842	0.0919605	0.0682459	0.0626233	0.0720803	0.0552305	0.0695002	0.0719321	0.0736609	0.175836	0.200776	0.158794
404	0.025812	0.0236657	0.0261143	-0.00069765	0.0128149	0.012904	0.0706777	0.0919885	0.0686028	0.0630234	0.0720618	0.0554797	0.0692837	0.072005	0.0737518	0.175053	0.20081	0.158854
405	0.0251089	0.0233129	0.0260211	-0.00136211	0.012606	0.0121939	0.0702707	0.0912435	0.0681573	0.0627168	0.0720702	0.0547701	0.0690007	0.0714581	0.0731813	0.174336	0.199772	0.158223
406	0.0247419	0.0227716	0.0252702	-0.000996134	0.0128791	0.0123776	0.0693707	0.0902785	0.0675139	0.061865	0.0718762	0.0548206	0.0688353	0.0712117	0.0727428	0.173244	0.198464	0.156764
407	0.0246839	0.0227095	0.0252555	-0.000899981	0.0126912	0.0119629	0.0687606	0.0886288	0.0663059	0.061104	0.0707128	0.0536592	0.0680108	0.070338	0.0719483	0.171224	0.195955	0.154921
408	0.0244135	0.0222941	0.0249594	-0.00145031	0.012317	0.0118911	0.0680895	0.088979	0.0661626	0.0605091	0.0697256	0.0532706	0.0671191	0.0694817	0.0712993	0.171268	0.195552	0.154883
409	0.0240395	0.0219148	0.0245803	-0.00131884	0.0121085	0.0118199	0.0682203	0.0888915	0.0660756	0.0605865	0.0701398	0.0529697	0.0670993	0.0695146	0.0714146	0.171021	0.195248	0.153764
410	0.023647	0.0216637	0.0241238	-0.00158514	0.0115488	0.0117475	0.0667609	0.0876886	0.065069	0.0598952	0.0691033	0.0523785	0.0661665	0.0683856	0.0703505	0.169002	0.193088	0.152339
411	0.023486	0.0214483	0.0238	-0.00182932	0.0117622	0.0119063	0.0661015	0.0868035	0.0648926	0.0594192	0.0687478	0.0519378	0.0655959	0.0684158	0.070268	0.167939	0.191522	0.151262
412	0.0235996	0.0213552	0.0241499	-0.00125687	0.0118453	0.0120157	0.0665317	0.0875079	0.0653433	0.0596922	0.0689642	0.0520799	0.0658225	0.0682988	0.0698679	0.168049	0.191633	0.150729
413	0.0230718	0.0210607	0.0236694	-0.00146404	0.01182	0.012114	0.0659403	0.0870721	0.0648219	0.0594256	0.0687221	0.0513366	0.0653656	0.0680589	0.0695177	0.167183	0.191029	0.149869
414	0.0225102	0.0206597	0.0229358	-0.00145661	0.01145	0.0115639	0.0650097	0.0856067	0.0636068	0.0586478	0.0677561	0.0507424	0.0647014	0.0674824	0.0692673	0.165347	0.189016	0.148535
415	0.0225514	0.0203227	0.022772	-0.00121873	0.0113302	0.0117039	0.0644641	0.0846142	0.0633419	0.0578775	0.0668994	0.0502601	0.0641204	0.0664061	0.0686275	0.164078	0.187088	0.147607
416	0.0222341	0.0202647	0.0226993	-0.00132691	0.0113478	0.0120428	0.0641237	0.084753	0.0631934	0.0580084	0.0669838	0.0500963	0.064151	0.0663506	0.0683413	0.164231	0.186805	0.146646
417	0.0218959	0.0200803	0.0224898	-0.00137221	0.0112213	0.0119108	0.063533	0.0841022	0.0625222	0.0575208	0.0666971	0.0497679	0.0636183	0.0658049	0.0676178	0.162886	0.185168	0.145558
418	0.0219678	0.0200406	0.0224585	-0.0011277	0.010858	0.0124382	0.0629955	0.0833892	0.0620969	0.0574248	0.0660898	0.0491822	0.0631699	0.0656024	0.0671925	0.161745	0.183695	0.144657
419	0.0211539	0.0194222	0.0216565	-0.00141642	0.010551	0.0122125	0.0625117	0.0832173	0.0616082	0.0568265	0.0651707	0.0489553	0.062815	0.064791	0.066957	0.160982	0.183221	0.143777
420	0.0207986	0.019118	0.0212542	-0.00181645	0.0100191	0.0118137	0.0618563	0.0822131	0.0613435	0.056183	0.0647545	0.0483045	0.061831	0.0639721	0.0653851	0.159316	0.181754	0.142071
421	0.021248	0.0194616	0.0216463	-0.00152122	0.0104624	0.0123501	0.0621663	0.0828128	0.0618545	0.0568088	0.0648657	0.0480714	0.0617025	0.0640414	0.0657635	0.159163	0.181784	0.142325
422	0.0207879	0.0188797	0.0210583	-0.0019331	0.0101636	0.0121538	0.0614804	0.0819625	0.0611994	0.0567404	0.0643111	0.0479574	0.0617013	0.0639918	0.0660405	0.158359	0.18033	0.141489
423	0.020205	0.0185252	0.0208326	-0.00203325	0.0100227	0.0119537	0.0603997	0.0804736	0.05999	0.0557065	0.063408	0.0470643	0.0609958	0.0629938	0.0652289	0.155477	0.177605	0.138778
424	0.0202112	0.0183777	0.0206141	-0.00139845	0.0106429	0.0118927	0.0596978	0.0800683	0.0595633	0.0551592	0.0633183	0.0467768	0.0602196	0.0627663	0.0650995	0.154771	0.176271	0.137907
425	0.0201983	0.0182608	0.0202812	-0.00133674	0.0102345	0.012306	0.0593856	0.0800574	0.0594975	0.0548229	0.062869	0.0466961	0.0605712	0.0626425	0.0643282	0.154627	0.175789	0.137352
426	0.0194606	0.0177607	0.0199489	-0.00141986	0.00992963	0.01213	0.0579616	0.0780155	0.0584385	0.0538532	0.0622045	0.0456633	0.0593959	0.06153	0.0640349	0.152323	0.173043	0.13525
427	0.0197147	0.0177958	0.0200234	-0.00130183	0.0100094	0.0126243	0.058236	0.0792172	0.0589612	0.0542603	0.0614565	0.0454514	0.0594995	0.0614744	0.0631676	0.15224	0.173231	0.135223
428	0.01947	0.0175733	0.0196013	-0.001349	0.00963407	0.0126202	0.0580902	0.0787087	0.0589962	0.0541993	0.0616619	0.0459859	0.0595078	0.0614981	0.0637044	0.152409	0.173024	0.135721
429	0.0195105	0.0177421	0.019608	-0.00151001	0.00969748	0.0126052	0.057325	0.077753	0.0580792	0.0532227	0.060494	0.0448554	0.0582698	0.060574	0.0624214	0.149266	0.170142	0.132447
430	0.0191115	0.0173357	0.0192939	-0.00181526	0.0094261	0.0126389	0.0570151	0.078011	0.0584088	0.0537476	0.0604699	0.0444077	0.0580475	0.0606166	0.0627329	0.150093	0.171016	0.133076
431	0.0187025	0.0169783	0.0189778	-0.00163624	0.00976755	0.012527	0.0559882	0.0761789	0.0572941	0.0530365	0.0605602	0.0444439	0.0580014	0.0602623	0.0624339	0.14786	0.168045	0.131402
432	0.0183795	0.0167788	0.0185394	-0.000652416	0.00993109	0.0126717	0.0553142	0.0751152	0.0562169	0.0520999	0.0595333	0.0442012	0.0578344	0.0595971	0.0620516	0.146476	0.165895	0.129354
433	0.0188084	0.016895	0.0190216	-0.00102404	0.00965711	0.0131748	0.0554972	0.0759913	0.0569505	0.0523306	0.0590664	0.0431086	0.0571017	0.0590626	0.0613272	0.146525	0.166367	0.129407
434	0.0181447	0.0162841	0.0184573	-0.00113594	0.0096341	0.0129138	0.0549116	0.0753398	0.0567276	0.0522741	0.0591319	0.0431863	0.0568768	0.0590992	0.0611951	0.145855	0.165546	0.129106
435	0.0172801	0.0159011	0.0177361	-0.00111349	0.00952341	0.0127623	0.0537088	0.0739187	0.0554588	0.051141	0.0582837	0.0429586	0.0567421	0.0584049	0.0609105	0.144368	0.163102	0.127432
436	0.017571	0.0159671	0.0181798	-0.000868183	0.0095242	0.013041	0.0536869	0.0742872	0.0557138	0.0514419	0.0581953	0.0421936	0.0563894	0.0580464	0.0605686	0.143656	0.162711	0.126948
437	0.0177745	0.0159179	0.018174	-0.000192804	0.00985977	0.0138371	0.0531164	0.0742184	0.0557916	0.0514806	0.0581948	0.0425369	0.0566101	0.0584316	0.0604751	0.143182	0.161753	0.125897
438	0.0171488	0.0156457	0.0176775	-0.000259384	0.0094298	0.0136659	0.0528677	0.0739989	0.0552466	0.0512719	0.0573499	0.0420908	0.0562156	0.0576622	0.0597435	0.142486	0.160737	0.125337
439	0.017669	0.0160634	0.0183543	-4.06444e-05	0.00989399	0.0141723	0.0529935	0.073829	0.0556138	0.0510769	0.057773	0.0424211	0.0565868	0.0581217	0.0604116	0.142298	0.160204	0.124932
440	0.0174724	0.0157723	0.0176299	-0.000178547	0.00990909	0.0141264	0.0519144	0.0727433	0.0546955	0.0504048	0.0568236	0.041574	0.0559107	0.057238	0.059361	0.140365	0.158184	0.122916
441	0.017433	0.0157292	0.0179192	-0.00086994	0.00935076	0.0137757	0.0522365	0.0729711	0.0547974	0.0502137	0.0560937	0.0406059	0.0543666	0.0564051	0.0580357	0.139755	0.158153	0.122161
442	0.0173389	0.015578	0.0176735	-0.000432931	0.00950719	0.0137163	0.0514633	0.0723819	0.0545839	0.0503053	0.0561594	0.0409816	0.0550975	0.0567464	0.0590519	0.139157	0.157055	0.122057
443	0.0170583	0.0150749	0.0170716	-0.00047642	0.00920948	0.0135622	0.0503103	0.0707053	0.053585	0.0492086	0.0549902	0.0394341	0.0534011	0.055441	0.0576492	0.136204	0.153582	0.119126
444	0.017169	0.0155911	0.0173933	-0.000294715	0.0091894	0.0136687	0.05066	0.0715053	0.0538633	0.0496711	0.0553357	0.0400666	0.0543097	0.0561524	0.0578781	0.137421	0.154748	0.119963
445	0.0169712	0.0150448	0.0170556	-6.03087e-05	0.00908908	0.0135983	0.0497959	0.0704715	0.052949	0.0490236	0.0546047	0.0395789	0.0538818	0.0554841	0.057544	0.135137	0.152376	0.118271
446	0.0168144	0.0149549	0.0171212	2.6262e-05	0.00945668	0.0141922	0.0497476	0.0703804	0.0528298	0.0485852	0.054229	0.0390212	0.0537654	0.0552192	0.0574014	0.13486	0.152172	0.118138
447	0.0166471	0.0149126	0.0170957	0.000446353	0.00975182	0.0142891	0.0499784	0.0701821	0.0526581	0.0486818	0.0541815	0.0392109	0.0536857	0.0554356	0.057219	0.134714	0.151157	0.117621
448	0.0166111	0.0149796	0.0170987	0.000598183	0.00964987	0.0146959	0.0490553	0.0693374	0.0522118	0.0482078	0.0538173	0.0388504	0.0533537	0.0549609	0.0569361	0.13367	0.149441	0.11579
449	0.0166904	0.0152213	0.0171278	0.00100211	0.0099609	0.0151075	0.0491118	0.0698641	0.0527555	0.0485478	0.053898	0.0387389	0.0537004	0.0549427	0.0573628	0.134093	0.150385	0.11636
450	0.0166196	0.0152355	0.0170166	0.00127858	0.010044	0.0153337	0.0488506	0.0695742	0.0525653	0.0485421	0.0537962	0.0386746	0.0537081	0.0551452	0.0569377	0.133502	0.149883	0.116382
451	0.0165018	0.014912	0.0166635	0.00174649	0.0101422	0.0153831	0.0479997	0.0689353	0.0520429	0.0481182	0.0531806	0.0383541	0.0531957	0.0543391	0.0561598	0.132394	0.147999	0.114903
452	0.0162818	0.0148742	0.0163821	0.00159712	0.0101484	0.0157194	0.0480147	0.068716	0.0518672	0.0476863	0.0524719	0.0378866	0.0530877	0.0542422	0.0562747	0.132201	0.147225	0.114304
453	0.015897	0.0147071	0.0165173	0.00181741	0.0100121	0.0157843	0.0474746	0.0679002	0.0514067	0.0471271	0.0522301	0.0375793	0.0531401	0.0543856	0.0556211	0.131576	0.146124	0.113503
454	0.0164666	0.015119	0.0171289	0.00272476	0.0104468	0.016439	0.0471888	0.0682167	0.0517985	0.0477637	0.0523511	0.0379749	0.0536151	0.0542985	0.0560212	0.131523	0.146331	0.113352
455	0.0163288	0.0150174	0.0168678	0.0020017	0.0101091	0.0160616	0.0469838	0.0679551	0.0516643	0.0471431	0.0514914	0.0375271	0.0528664	0.0534002	0.0552786	0.130547	0.145894	0.112598
456	0.0162004	0.0151179	0.0161021	0.0026931	0.0101788	0.0163119	0.0466595	0.067278	0.0510402	0.04692	0.051184	0.0372233	0.0522817	0.0537863	0.0551028	0.129368	0.143537	0.112083
457	0.0162233	0.0146786	0.0165064	0.00228637	0.01013	0.0163614	0.0461738	0.0674178	0.0506172	0.0466699	0.0508909	0.0364099	0.0523628	0.0530466	0.0546213	0.128698	0.143079	0.111191
458	0.0161872	0.0151829	0.0166325	0.00220783	0.0100343	0.0162065	0.0463726	0.0671715	0.0509337	0.0467886	0.0509057	0.0362179	0.0520148	0.0528535	0.0543838	0.128124	0.14276	0.110602
459	0.0155902	0.0142405	0.0155503	0.00196122	0.00976651	0.0159997	0.0454686	0.0655412	0.049706	0.0459662	0.0497797	0.0357137	0.051289	0.0517319	0.0537489	0.127256	0.140763	0.109257
460	0.0161684	0.0143104	0.0163024	0.00271814	0.0104422	0.0164565	0.0457372	0.0657388	0.0504272	0.0463092	0.0503451	0.0359958	0.0521362	0.0528657	0.0542663	0.126583	0.141097	0.10913
461	0.0162945	0.0142769	0.0161578	0.00349972	0.0104104	0.0168558	0.0453374	0.0655225	0.0501246	0.046179	0.050084	0.0359941	0.0516117	0.0524859	0.0545966	0.125801	0.139807	0.108355
462	0.0157445	0.0143496	0.0156736	0.00337797	0.0103809	0.0172007	0.0446763	0.0652559	0.0495796	0.0454563	0.0497747	0.0355447	0.0519168	0.0522552	0.0537417	0.126378	0.139016	0.107999
463	0.0165837	0.0146243	0.016239	0.00365796	0.0104336	0.0178573	0.0450897	0.0658958	0.0499506	0.0458446	0.0492863	0.0355806	0.0517257	0.0521457	0.053626	0.125334	0.138813	0.107488
464	0.0160646	0.01449	0.0161787	0.00327631	0.0103053	0.0173809	0.0447724	0.065311	0.0501703	0.0457894	0.0491837	0.0351776	0.0514902	0.052084	0.0534639	0.124532	0.138274	0.106772
465	0.0157721	0.0141945	0.0158981	0.00271717	0.00987896	0.0164591	0.0439923	0.0645412	0.0494042	0.0451669	0.0482161	0.0341404	0.05057	0.0510275	0.0525867	0.122985	0.136779	0.105832
466	0.0156608	0.0139193	0.0154838	0.00324419	0.0100093	0.0169919	0.0433718	0.0642605	0.0488323	0.0450288	0.0479921	0.0346942	0.0506349	0.051462	0.0530022	0.122918	0.135728	0.105307
467	0.0157115	0.0145422	0.0163175	0.00412338	0.0107977	0.0180544	0.0434401	0.0640908	0.0489924	0.0448753	0.0485252	0.0349384	0.0509748	0.0514811	0.0530212	0.122727	0.134872	0.104815
468	0.0157119	0.0142924	0.0160978	0.00468069	0.0107555	0.0183165	0.0434387	0.064027	0.0493663	0.0451564	0.0484206	0.0348368	0.0514455	0.051412	0.053274	0.122845	0.135473	0.104625
469	0.0157578	0.0140576	0.0155929	0.00489365	0.0106744	0.0186358	0.0429169	0.063132	0.0489542	0.0448908	0.0475669	0.0345964	0.0517202	0.0512825	0.0525716	0.122417	0.134144	0.10439
470	0.0161418	0.0146608	0.0167516	0.00578517	0.0113389	0.0194683	0.0427831	0.0640121	0.0488376	0.0445023	0.0474902	0.0348591	0.051864	0.0512529	0.0528995	0.122288	0.133899	0.104236
471	0.016169	0.0146251	0.0163748	0.00628824	0.0112504	0.0202926	0.0429572	0.0640462	0.049304	0.0447179	0.047364	0.0351282	0.0519614	0.0518357	0.053541	0.122055	0.133802	0.103474
472	0.0164901	0.0145757	0.0162631	0.00602235	0.0114286	0.0199962	0.0432183	0.0637213	0.0491462	0.0445471	0.0477489	0.0342161	0.0519583	0.0509313	0.0523624	0.121763	0.132281	0.103079
473	0.016397	0.0145123	0.0164024	0.00558891	0.0108153	0.0191166	0.0426826	0.0633347	0.0490092	0.0443795	0.0469034	0.0335275	0.0511365	0.0505689	0.0520805	0.120773	0.131684	0.102536
474	0.0151568	0.0136084	0.0154867	0.00551661	0.0105646	0.0188844	0.0421875	0.0622232	0.0476301	0.0433902	0.0460877	0.0326606	0.0502329	0.050314	0.0515276	0.118031	0.129507	0.100813
475	0.0152844	0.0140408	0.015685	0.00538927	0.0102407	0.0187345	0.0416082	0.0618351	0.0476013	0.0431136	0.0455855	0.0322612	0.0496888	0.0494921	0.0505536	0.117497	0.129875	0.0999655
476	0.0155606	0.0135111	0.015693	0.00583849	0.0103602	0.0189017	0.0410467	0.0618587	0.0470713	0.0431469	0.0453136	0.0321871	0.049785	0.0492419	0.0505359	0.117329	0.128748	0.099317
477	0.0155194	0.0139294	0.0158107	0.00596659	0.0106016	0.0192569	0.0412502	0.061579	0.0477353	0.0429091	0.044873	0.0319631	0.0498053	0.0492137	0.0503435	0.116685	0.127592	0.0991649
478	0.0155499	0.013736	0.0154192	0.00522611	0.0101442	0.018925	0.0406496	0.0610073	0.0472484	0.0428421	0.0445115	0.03183	0.0493232	0.0487202	0.0498537	0.11593	0.126194	0.0978932
479	0.0156711	0.0136043	0.0156009	0.00573358	0.0105322	0.0187232	0.0405685	0.0606041	0.046756	0.0421482	0.0443338	0.03149	0.0489754	0.0486637	0.0496913	0.114675	0.125701	0.097056
480	0.0155443	0.0136832	0.0154297	0.00553707	0.0104418	0.018747	0.0403725	0.0603269	0.0467081	0.0419334	0.0442908	0.0311059	0.0487538	0.0479489	0.0491867	0.114084	0.125318	0.0966235
481	0.0147216	0.0137939	0.0149907	0.00532957	0.009897	0.0182707	0.0398188	0.0599887	0.046178	0.0416836	0.0437011	0.0305446	0.0479145	0.047296	0.0487672	0.113247	0.124289	0.096209
482	0.0148253	0.0128516	0.0151055	0.00574255	0.0101298	0.0183038	0.039605	0.0597153	0.0461597	0.0415296	0.043361	0.0305881	0.0482862	0.0477342	0.0485272	0.112115	0.123528	0.0951499
483	0.0151368	0.0132542	0.0152162	0.00586186	0.0100092	0.0185585	0.0396318	0.0593423	0.0459803	0.0411063	0.0428947	0.0305745	0.0477542	0.0471853	0.0478068	0.111588	0.12218	0.0941809
484	0.0149629	0.0134428	0.0152483	0.00609095	0.0100108	0.0189067	0.0398569	0.0592922	0.0457792	0.0411613	0.0432333	0.0304884	0.0481965	0.0474048	0.048833	0.111854	0.122333	0.0947034
485	0.0135422	0.011847	0.0133075	-8.79962e-05	0.00542911	0.0123032	0.0371185	0.0553583	0.0416586	0.0360753	0.0371163	0.0222405	0.0381527	0.0390684	0.0397884	0.0994011	0.111588	0.0831026
486	0.0129506	0.0114327	0.0128931	-0.00286529	0.00475878	0.011226	0.0389326	0.0590499	0.0457386	0.0404063	0.0415535	0.0273246	0.0425562	0.0448594	0.0460834	0.109071	0.123515	0.0943839
487	0.0115874	0.0101313	0.0117445	0.0015453	0.00697934	0.011403	0.0335465	0.0487598	0.0368213	0.0345521	0.0378867	0.0244182	0.0389927	0.0407629	0.0419547	0.094729	0.103925	0.0804114
488	0.013469	0.0123773	0.0139066	0.00500997	0.00925854	0.0172331	0.0369137	0.0560195	0.0432441	0.0386368	0.0404363	0.0287074	0.04563	0.0449946	0.0459567	0.106293	0.115961	0.0901699
489	0.014475	0.0132514	0.0144673	0.00659015	0.00999124	0.0183925	0.0379875	0.0573681	0.0442703	0.0396939	0.0411223	0.0293098	0.0460594	0.0452652	0.0464745	0.107023	0.117157	0.0901111
490	0.0145448	0.0127202	0.0146129	0.00617897	0.0100682	0.0185817	0.0376882	0.0574022	0.0446591	0.0397971	0.040872	0.0287261	0.0460368	0.0452147	0.0462984	0.107314	0.11751	0.0904178
491	0.0141566	0.0128988	0.0141934	0.00641212	0.00959958	0.0182944	0.0372764	0.0562706	0.0439209	0.0388976	0.0405159	0.0285289	0.0459341	0.0448769	0.0455378	0.105845	0.115783	0.0895219
492	0.0137926	0.0125196	0.0140393	0.00635515	0.00947816	0.0185602	0.0368277	0.0561701	0.0434848	0.0385126	0.0399212	0.0277354	0.0459611	0.0446546	0.0454961	0.105375	0.115027	0.0888267
493	0.0138863	0.0125453	0.0139831	0.00628294	0.00968138	0.0183958	0.0368858	0.0560544	0.0434366	0.0383074	0.0396912	0.0280034	0.0454373	0.0445054	0.0453364	0.105193	0.114245	0.0882527
494	0.0136081	0.0124562	0.0136408	0.00635583	0.00955069	0.0182144	0.0366829	0.0557206	0.0429358	0.0381751	0.039489	0.0279152	0.0451503	0.0442191	0.044985	0.104573	0.113769	0.0878674
495	0.0136943	0.0125409	0.0138971	0.00674063	0.00950217	0.0186948	0.0361207	0.0552603	0.0426587	0.0378149	0.0388654	0.0276276	0.0451613	0.0437405	0.0444795	0.103607	0.112648	0.0868627
496	0.0136195	0.0123558	0.0138647	0.00635242	0.00912906	0.0185938	0.0360666	0.0551497	0.0427717	0.0374647	0.038729	0.0274261	0.0448956	0.043899	0.0445002	0.103431	0.112371	0.0866632
497	0.0135347	0.0123068	0.0137884	0.00680815	0.00959502	0.01865	0.0359233	0.0546188	0.0420889	0.0376632	0.0388381	0.027342	0.0448321	0.0436572	0.0442989	0.102632	0.111697	0.0861319
498	0.0135873	0.0121252	0.0137435	0.00673137	0.00960528	0.0182925	0.0355252	0.0543057	0.0415626	0.0368879	0.0377828	0.0267213	0.0443539	0.0431003	0.0438326	0.101892	0.110571	0.0847387
499	0.0136233	0.0120728	0.0134915	0.00611139	0.00901029	0.0179217	0.0356104	0.053858	0.0417504	0.0369133	0.0378842	0.0263304	0.0434797	0.0425322	0.0432725	0.101167	0.109774	0.0843392
500	0.0128965	0.0114608	0.0130693	0.00620593	0.00870534	0.0177076	0.0346562	0.0531034	0.0409854	0.0361707	0.0370985	0.0258287	0.0434346	0.0418918	0.043047	0.099722	0.108805	0.0833156
501	0.012995	0.0116475	0.0135201	0.00619439	0.00859524	0.0176316	0.0345173	0.0532446	0.0410916	0.0361844	0.0368263	0.0254792	0.0432606	0.0420311	0.0421916	0.0994823	0.107736	0.0832111
502	0.0131554	0.0117169	0.0131319	0.00638995	0.00906774	0.0177372	0.0342704	0.0525311	0.0408128	0.0356579	0.0369079	0.0258473	0.0433525	0.0421108	0.04241	0.0988518	0.107314	0.0826507
503	0.0127051	0.0116162	0.0131547	0.00627362	0.00862687	0.0173255	0.0342196	0.0522518	0.0405707	0.0353557	0.0363643	0.0253844	0.0426243	0.0416881	0.042351	0.0977511	0.106725	0.0816002
504	0.0129283	0.0116799	0.0131886	0.00674713	0.00876565	0.0178032	0.0340682	0.0522015	0.0404989	0.0351872	0.0363242	0.0252604	0.0434778	0.0415789	0.0416083	0.0975965	0.106465	0.0815655
505	0.0127615	0.0118257	0.0131626	0.0065508	0.00842919	0.0177167	0.033422	0.0515932	0.0398683	0.0347118	0.0356001	0.0246909	0.0424691	0.041286	0.0414726	0.0968441	0.104921	0.0807499
506	0.0129322	0.0117119	0.0131194	0.00670621	0.00861419	0.0177329	0.0336742	0.0513389	0.0398946	0.0344754	0.0356821	0.0245749	0.0423868	0.0412012	0.0414876	0.0968808	0.104882	0.0803527
507	0.0126694	0.0115209	0.0128822	0.00667227	0.0086236	0.0177109	0.0331512	0.0506903	0.0392271	0.0341194	0.0351685	0.0244872	0.0421801	0.0409955	0.0408425	0.0962061	0.104141	0.0795149
508	0.0127442	0.0115036	0.0130384	0.00719785	0.008476	0.0178086	0.0333684	0.0506666	0.0391721	0.0340495	0.0352848	0.0244493	0.0420682	0.0408006	0.0406475	0.0954851	0.10344	0.0792351
509	0.0128085	0.0114747	0.0128716	0.00704569	0.00844605	0.0179696	0.0330402	0.0504192	0.0390447	0.0337946	0.0348854	0.0243442	0.0423126	0.0405724	0.0408881	0.0951571	0.102698	0.0787656
510	0.0128935	0.0113993	0.0126739	0.00705373	0.00833433	0.0178456	0.0323829	0.0498459	0.0386777	0.0334369	0.0342414	0.024013	0.0421003	0.0401965	0.0402883	0.0944579	0.102055	0.0778896
511	0.012604	0.011459	0.0127233	0.00737109	0.00842325	0.0174562	0.0324358	0.0499653	0.0383289	0.0331562	0.0344348	0.0237666	0.04211	0.0402811	0.0400001	0.0940416	0.101785	0.0779855
512	0.0124509	0.0116089	0.0127157	0.00740881	0.00820914	0.0175971	0.0321483	0.0491089	0.0382309	0.0329739	0.0338954	0.023572	0.0417412	0.0403048	0.0399699	0.0932596	0.100924	0.0768619
513	0.0125567	0.011692	0.0132513	0.00778207	0.00832065	0.0178404	0.031961	0.0489473	0.0380694	0.0327392	0.0339138	0.0234994	0.0417876	0.0398825	0.0400593	0.0925622	0.100824	0.0769602
514	0.0124912	0.0113718	0.0124917	0.00719027	0.00817939	0.0172955	0.0316329	0.0483144	0.0375779	0.0320775	0.0331027	0.0229876	0.0411349	0.0393788	0.0392028	0.0920654	0.0992714	0.0758185
515	0.0124118	0.0111883	0.01256	0.0077335	0.00803298	0.0172185	0.0313467	0.0483641	0.0371788	0.0316211	0.0330515	0.0227696	0.0409143	0.0393544	0.0388894	0.0911297	0.0984561	0.0753652
516	0.0126937	0.0114154	0.0126966	0.00767037	0.00802305	0.0172427	0.0314785	0.0478667	0.0375916	0.0317194	0.0325958	0.0225395	0.0410627	0.0391097	0.0389318	0.0910035	0.0985137	0.0749613
517	0.0125835	0.0115816	0.0128229	0.00832219	0.00832597	0.0174577	0.0311126	0.0477196	0.0368836	0.0315027	0.0326423	0.0226921	0.0413392	0.0391238	0.0392417	0.0907535	0.0977279	0.0749261
518	0.012889	0.0118521	0.0130098	0.00859131	0.00843429	0.0175135	0.0312487	0.047553	0.0368955	0.0315465	0.0324682	0.0227207	0.0413888	0.0392934	0.0388497	0.0901064	0.0969818	0.0743382
519	0.0128381	0.0116453	0.0128885	0.00813659	0.00833559	0.0172013	0.0307329	0.0472032	0.0364359	0.0310539	0.0319026	0.0223207	0.0410747	0.0389412	0.0386168	0.0894381	0.0964505	0.0738687
520	0.012948	0.0117889	0.0130693	0.00852845	0.00867701	0.0174001	0.0309584	0.0469596	0.0363018	0.0309856	0.0321619	0.0223063	0.0414446	0.0390425	0.0387441	0.0887976	0.0962937	0.0735944
521	0.0129707	0.0121262	0.0131106	0.00882004	0.00840063	0.0172389	0.030757	0.0468637	0.0361412	0.030497	0.0315322	0.0220409	0.0410982	0.0387823	0.0383133	0.0881641	0.0954438	0.0732005
522	0.0129733	0.0121653	0.0131773	0.00881936	0.00846085	0.0174613	0.030443	0.0465969	0.0358649	0.0302551	0.0314096	0.0218522	0.0411643	0.0387642	0.0382501	0.0881883	0.0950769	0.0730248
523	0.0129029	0.0118267	0.0131224	0.00858531	0.00826685	0.017354	0.030314	0.046121	0.0354747	0.0299944	0.0309862	0.0215424	0.0407302	0.0384226	0.0380793	0.0873838	0.0942519	0.0717899
524	0.0129282	0.0118556	0.0132723	0.00853844	0.00820235	0.0169645	0.0303703	0.0459501	0.0353753	0.0298093	0.0306979	0.021376	0.0405752	0.0383169	0.0376845	0.0868029	0.0937939	0.0715804
525	0.0129093	0.0120361	0.0133681	0.00868113	0.00823118	0.0168584	0.029895	0.0454323	0.0349812	0.0295833	0.030335	0.0211784	0.0403269	0.038108	0.037185	0.0859175	0.0931227	0.0709026
526	0.0130033	0.0120764	0.0132289	0.0089234	0.0080397	0.016761	0.0297968	0.0451346	0.0349566	0.0293624	0.0299632	0.0210518	0.040283	0.0381481	0.0369538	0.0853761	0.0922347	0.0702826
527	0.0134549	0.0121105	0.0133281	0.00892702	0.00809179	0.0168718	0.0298264	0.0450103	0.0346686	0.0291458	0.0301011	0.020926	0.040256	0.0380954	0.0371543	0.0850694	0.0916332	0.0701312
528	0.0132086	0.0121322	0.0133306	0.00874261	0.00810146	0.0162894	0.0293025	0.0442827	0.0339409	0.0286303	0.0294761	0.0208037	0.0398457	0.0376473	0.0367433	0.0841822	0.0910183	0.0694344
529	0.0136346	0.0123123	0.0133744	0.00880331	0.00825578	0.0161536	0.0295931	0.0444008	0.0344095	0.0287798	0.0298807	0.0209971	0.0399969	0.0376511	0.0370549	0.084092	0.0904304	0.0693457
530	0.0136508	0.0127575	0.0137032	0.00918476	0.00864531	0.0165044	0.0296144	0.0441666	0.0342965	0.028151	0.0293206	0.0207119	0.0402226	0.0376248	0.0368963	0.0830216	0.0898309	0.0688061
531	0.0135709	0.012605	0.0136707	0.00941428	0.00842224	0.0162951	0.0292791	0.0436549	0.033915	0.0277823	0.0288309	0.0203412	0.0399657	0.0375385	0.0363707	0.082789	0.0888666	0.0684515
532	0.0135799	0.0125967	0.0137715	0.00911431	0.00847888	0.0161894	0.0292447	0.0434145	0.0335667	0.0277748	0.0286496	0.0200309	0.0396127	0.037067	0.0362648	0.0822826	0.0883906	0.0681911
533	0.013869	0.0125386	0.0137448	0.00881137	0.0083382	0.0158572	0.0291919	0.0433641	0.0331127	0.0274107	0.0285082	0.0197553	0.039185	0.0369982	0.0359775	0.081217	0.0877284	0.0673327
534	0.0136914	0.0127672	0.0135423	0.00873332	0.00809436	0.0154385	0.0286862	0.0427225	0.0330607	0.0272516	0.0283526	0.0194405	0.0388826	0.0366501	0.0359063	0.0803455	0.0871305	0.0670256
535	0.0137942	0.0128332	0.013681	0.0088604	0.00811112	0.0154479	0.0287334	0.0423515	0.0327643	0.0270716	0.0280519	0.0193747	0.0389111	0.0366811	0.0357058	0.0798989	0.0865837	0.0666119
536	0.0138911	0.0128652	0.013927	0.00919275	0.00863688	0.0155526	0.0286691	0.0421875	0.0324881	0.0268465	0.0277783	0.0195611	0.0390318	0.0367924	0.0356776	0.0797709	0.0861573	0.0662558
537	0.0138398	0.012896	0.0140057	0.00909522	0.00830733	0.0152836	0.0283255	0.0416439	0.0320965	0.0262175	0.0272506	0.0189249	0.0386037	0.0362318	0.0353905	0.0789674	0.0852203	0.0654634
538	0.0144185	0.0132559	0.014161	0.00920265	0.00844855	0.0152886	0.0285908	0.0419104	0.0323855	0.0263838	0.0274122	0.0190451	0.0388159	0.0364474	0.0354488	0.078625	0.0852149	0.0653667
539	0.0140823	0.0129008	0.0139033	0.00891394	0.00834025	0.0146821	0.0283142	0.0413896	0.0318409	0.0260807	0.026917	0.0189665	0.0382938	0.0360769	0.0351744	0.0776277	0.0844696	0.0651572
540	0.0139715	0.0129739	0.014148	0.00922933	0.00829162	0.01474	0.0281459	0.0412048	0.0315351	0.0258348	0.0265101	0.0184835	0.0383675	0.0358432	0.0350032	0.0769881	0.083351	0.0642637
541	0.0144493	0.0132804	0.0140584	0.00935879	0.00843591	0.0148073	0.0282374	0.040969	0.0317203	0.0258927	0.0266358	0.0185887	0.0380247	0.0361147	0.0348444	0.0768455	0.083292	0.0644354
542	0.0144704	0.0132785	0.0141943	0.00920941	0.00828932	0.0146716	0.0278863	0.0405209	0.031289	0.0253321	0.0262236	0.0181051	0.0378705	0.0355591	0.0346972	0.0761917	0.0823458	0.0638129
543	0.014435	0.0134091	0.0142885	0.00917982	0.0084175	0.0145508	0.0278687	0.04036	0.0311859	0.0252056	0.0261416	0.0181122	0.0378532	0.0355433	0.0344803	0.0754935	0.0817098	0.0629905
544	0.0144902	0.0133106	0.0142659	0.00916061	0.00810302	0.0142774	0.0277028	0.0399878	0.030847	0.0250221	0.0259406	0.0177635	0.0375973	0.0353356	0.0344389	0.0746415	0.0815714	0.0628131
545	0.01438	0.0133686	0.0142253	0.00911932	0.00835351	0.0140971	0.0275249	0.0395112	0.0305684	0.0247773	0.0255355	0.0179038	0.0374043	0.0351204	0.0341774	0.0740469	0.0807582	0.0624643
546	0.0144817	0.013499	0.0144055	0.00963369	0.00856743	0.0143305	0.02766	0.0393824	0.0304713	0.0244599	0.0253871	0.0177494	0.0374957	0.0351314	0.0342458	0.0738989	0.0801465	0.0622745
547	0.0147808	0.0136212	0.0144838	0.00947401	0.00836053	0.0141157	0.0275676	0.0391941	0.0303481	0.024516	0.025122	0.0176344	0.0371776	0.0348612	0.0340732	0.0732515	0.0797329	0.0617801
548	0.0144556	0.0135521	0.0143239	0.00926197	0.00818331	0.0138301	0.0273496	0.0389264	0.0301519	0.024568	0.0252168	0.017556	0.0371122	0.0347989	0.0338441	0.0725689	0.0795073	0.0616049
549	0.0144749	0.0136385	0.0144129	0.00957116	0.00856548	0.0139251	0.027216	0.0384873	0.0295479	0.0239186	0.0245705	0.0175016	0.0370825	0.0347149	0.0335212	0.0721237	0.0785062	0.0611679
550	0.0147497	0.0137762	0.014317	0.00986856	0.00864316	0.0137214	0.0272517	0.0380978	0.0292542	0.0235371	0.0242587	0.0174853	0.0370836	0.0344591	0.0335604	0.07215	0.0784398	0.0609007
551	0.0146979	0.0135894	0.014248	0.00985165	0.00846543	0.0136433	0.0270122	0.0377007	0.0290241	0.0233463	0.0239277	0.0171996	0.0367737	0.0343441	0.0330676	0.071114	0.0774761	0.0601393
552	0.014668	0.01367	0.0145666	0.0094431	0.00857877	0.0133172	0.0272793	0.0375982	0.0293097	0.0233581	0.0238942	0.0170561	0.0366356	0.0342858	0.0330813	0.0706538	0.0775386	0.0604144
553	0.0145024	0.0134994	0.0143262	0.00936697	0.00834326	0.0129498	0.0264472	0.0369963	0.0284595	0.0229585	0.0234487	0.0168994	0.0359852	0.0337157	0.0327239	0.0695993	0.0765416	0.0595361
554	0.0146789	0.0138121	0.01442	0.00997739	0.00857259	0.0132795	0.0267473	0.0367904	0.0284188	0.0229566	0.0235035	0.0170593	0.0365739	0.033863	0.0328013	0.0696678	0.0762575	0.0595282
555	0.0146181	0.0134803	0.0143747	0.00952553	0.00858907	0.0128133	0.026506	0.036258	0.027968	0.0224124	0.023028	0.0166323	0.0358955	0.0332894	0.0320074	0.0686639	0.0751808	0.0585325
556	0.0142731	0.0131417	0.0140978	0.00913486	0.00807823	0.0124171	0.0259851	0.0357321	0.027665	0.0220785	0.0226934	0.0164434	0.0355247	0.033104	0.0320479	0.0683528	0.0747514	0.0585073
557	0.0145116	0.0133876	0.0142241	0.00972389	0.00852155	0.0124143	0.0263396	0.0356205	0.0273831	0.0219422	0.0224877	0.0163871	0.0358692	0.0330151	0.0317944	0.0677906	0.0741742	0.0580761
558	0.0145767	0.0135849	0.0144092	0.00986382	0.00864632	0.0124663	0.0263577	0.0355807	0.0274849	0.0218733	0.022611	0.0164628	0.0360325	0.0330348	0.032053	0.0674576	0.074276	0.0580345
559	0.0147055	0.0134006	0.0143789	0.00974363	0.00856866	0.012525	0.0261223	0.0350663	0.0271488	0.0213721	0.0221918	0.0163014	0.0354739	0.0328463	0.0314751	0.0666805	0.0735364	0.0573158
560	0.0146162	0.0135222	0.0143131	0.00928428	0.00828328	0.0121121	0.0261965	0.0349546	0.0269733	0.0211761	0.0222123	0.0160712	0.0348199	0.0324159	0.0312149	0.0662781	0.0731085	0.0571775
561	0.0145262	0.0133609	0.0141126	0.00901261	0.00828136	0.0118448	0.0258257	0.0347353	0.0267734	0.0213631	0.0222007	0.0158657	0.0347251	0.0320848	0.0311572	0.0657556	0.0723304	0.0568158
562	0.0143152	0.0133075	0.0142027	0.00926282	0.00820724	0.0117717	0.0257285	0.0339642	0.0261676	0.0207774	0.0216945	0.0160134	0.0347536	0.0319456	0.0307304	0.0648815	0.0718012	0.0562128
563	0.0144316	0.0135115	0.0143153	0.00950838	0.00852886	0.0115546	0.0259975	0.0339864	0.0262003	0.020574	0.0214815	0.0157942	0.0343506	0.0318751	0.0307021	0.0647442	0.0713713	0.0561306
564	0.0146469	0.0132372	0.0141655	0.00915458	0.00841572	0.0114505	0.0259067	0.0338281	0.0261939	0.0207987	0.021599	0.015599	0.0339566	0.0317011	0.0304102	0.0640986	0.0712144	0.0557981
565	0.0147639	0.0135149	0.0143555	0.00952479	0.00852257	0.0116364	0.0258067	0.0337685	0.0262983	0.0209054	0.0216191	0.015936	0.0341661	0.0316844	0.0307739	0.0640015	0.0708401	0.0555371
566	0.014736	0.0135629	0.0141962	0.00920646	0.00829459	0.0114277	0.0258063	0.0334402	0.0258612	0.0205887	0.0213674	0.0156082	0.033685	0.0312802	0.0299068	0.0634049	0.0700162	0.0550433
567	0.0143179	0.0131084	0.0138185	0.00816495	0.00803362	0.0109943	0.0255653	0.0333404	0.0256703	0.0205216	0.0211883	0.014951	0.0326412	0.0306016	0.0296284	0.0620759	0.0694203	0.0543479
568	0.0142314	0.0130052	0.0137195	0.00769297	0.00755557	0.0104887	0.0254346	0.0331232	0.02566	0.0206439	0.0210488	0.0147504	0.0320523	0.0302724	0.0292244	0.0612108	0.0685319	0.0532888
569	0.0138604	0.0126281	0.0135964	0.00626156	0.00705379	0.009789	0.0254444	0.0332326	0.0258046	0.0208086	0.0209474	0.013888	0.0304321	0.0295555	0.0284725	0.0602024	0.0677863	0.0524796
570	0.0133943	0.0123334	0.0131533	0.0052096	0.00649729	0.00916705	0.0249525	0.0330913	0.0257647	0.0210441	0.0209614	0.0131716	0.0294067	0.029021	0.0281437	0.05916	0.0666306	0.0515357
571	0.0131134	0.0121223	0.0129606	0.00476355	0.00630349	0.00902898	0.0249121	0.0331981	0.025918	0.0213327	0.0211506	0.0132121	0.0290388	0.0288604	0.0282044	0.0583341	0.0661989	0.0510181
572	0.0132403	0.0119894	0.0130534	0.00540623	0.00685664	0.00938841	0.0250943	0.0330235	0.0260736	0.0213182	0.0215435	0.0137474	0.0295441	0.0292442	0.0284921	0.0584877	0.0660204	0.0512996
573	0.01328	0.0118927	0.0129669	0.00434363	0.00617665	0.00870816	0.0249532	0.0330868	0.0259506	0.0210493	0.0211014	0.01281	0.028329	0.0282937	0.0275408	0.0574457	0.0653991	0.0502254
574	0.0127142	0.0116171	0.0124639	0.0032902	0.00574253	0.00824741	0.0247998	0.0332285	0.0260136	0.0215929	0.0212059	0.0125124	0.0276459	0.0280947	0.0274182	0.0568407	0.0649798	0.0497289
575	0.0127	0.0116866	0.0126634	0.00416998	0.00648594	0.00867152	0.024859	0.0328027	0.0259449	0.0218323	0.0216179	0.0132674	0.0284095	0.0286303	0.0281984	0.0569194	0.0648207	0.0501046
576	0.0130874	0.0119761	0.0128721	0.00401157	0.0064295	0.00852974	0.0250063	0.0326438	0.025704	0.0214134	0.0211686	0.0128579	0.0276116	0.0280513	0.0271906	0.0561839	0.0640182	0.0493691
577	0.0124403	0.0112572	0.0121761	0.00226084	0.0051564	0.00735802	0.0243452	0.0325744	0.0256034	0.0212047	0.0206133	0.0114654	0.0257552	0.0267494	0.0261097	0.0547526	0.0628619	0.0477429
578	0.0122228	0.0110678	0.0121269	0.00243085	0.00546051	0.00770633	0.0243472	0.0326975	0.0259501	0.0220239	0.0215744	0.0125937	0.0267595	0.0278432	0.0276773	0.05555	0.0635868	0.049058
579	0.0125779	0.0114928	0.012511	0.00383476	0.006248	0.00812517	0.0242271	0.0316393	0.0250644	0.0210448	0.0208404	0.0126881	0.0270056	0.0275889	0.0268818	0.0545042	0.0622019	0.0479952
580	0.0125958	0.0114329	0.0123394	0.0029001	0.00569552	0.00820472	0.0245279	0.0324677	0.0258628	0.021357	0.0206272	0.0118819	0.0261129	0.026988	0.0263808	0.0543568	0.0622057	0.0475663
581	0.0118299	0.010747	0.0117724	0.00103086	0.0047428	0.00737045	0.0240606	0.0327964	0.0259948	0.0218699	0.0204743	0.0106811	0.0243843	0.026082	0.0254958	0.0528535	0.0613105	0.0461191
582	0.0117851	0.0107218	0.0116762	0.0020589	0.00567066	0.00772116	0.0242146	0.0328442	0.0264144	0.0225545	0.0219077	0.0130059	0.0267716	0.0279545	0.0278237	0.0555484	0.0639203	0.0493984
583	0.0126969	0.0115714	0.0123506	0.0045273	0.00672037	0.00797021	0.0241377	0.0307253	0.0241741	0.0200866	0.0209677	0.0139488	0.0282158	0.0277647	0.0273096	0.0553913	0.062983	0.0491409
584	0.0129194	0.011859	0.0126952	0.00294256	0.00513347	0.00647012	0.0244901	0.0306503	0.023743	0.0192514	0.0198197	0.011383	0.0260654	0.0264978	0.0255332	0.0532341	0.0614863	0.0469359
585	0.0122688	0.0111755	0.0120728	0.000463025	0.00378203	0.0051955	0.0239636	0.0308553	0.0243464	0.0202724	0.0198435	0.00978418	0.0241454	0.0266588	0.0256162	0.0516323	0.0603561	0.0457286
586	0.0119935	0.0107693	0.0117597	0.00117672	0.0042224	0.0051364	0.0230229	0.0291047	0.0225737	0.019129	0.0192032	0.00957412	0.0237935	0.0258912	0.0251513	0.0494424	0.0576349	0.0441611
587	0.012311	0.0108876	0.0118188	0.00240406	0.00507149	0.00597395	0.0232764	0.0295176	0.0228494	0.0190609	0.0196127	0.0106457	0.0245987	0.0259736	0.0252479	0.0508178	0.059186	0.0453542
588	0.011963	0.0108766	0.011703	0.00431115	0.00648275	0.00715079	0.0231219	0.028639	0.0224286	0.0186221	0.0199027	0.0126779	0.026456	0.0263101	0.025891	0.0522302	0.0595612	0.0462765
589	0.0124142	0.0111035	0.0120319	0.00578678	0.00690246	0.00794132	0.0229864	0.0284727	0.0220615	0.0180623	0.0193637	0.0137868	0.0276638	0.0262521	0.0256429	0.0528389	0.0597062	0.0467499
590	0.0125205	0.0110608	0.0121154	0.00532777	0.00637779	0.00786737	0.0228711	0.0283796	0.0219663	0.0178005	0.0187291	0.013115	0.0274583	0.0261634	0.0254929	0.0525994	0.0595366	0.0463724
591	0.0122971	0.0111177	0.0119849	0.00555523	0.00629307	0.00781348	0.0226971	0.0278243	0.021667	0.0173582	0.0182646	0.0128676	0.0271506	0.0258286	0.0250732	0.0519831	0.0587809	0.0457787
592	0.0119126	0.0107493	0.0115286	0.00397615	0.00536348	0.00658	0.0222598	0.0272722	0.0209633	0.0169261	0.0176457	0.0114024	0.0255189	0.0245671	0.0238477	0.0504529	0.0577378	0.0444269
593	0.0112503	0.0102202	0.0110623	0.00310945	0.00515323	0.00597033	0.0219488	0.0271025	0.0208433	0.0173119	0.0179573	0.0111395	0.0248564	0.0246607	0.0238895	0.0496533	0.0569964	0.0439158
594	0.0110445	0.00989834	0.0107384	0.00349276	0.00507417	0.00568836	0.0213859	0.0262712	0.0202028	0.0165577	0.0173649	0.0107324	0.0243283	0.0238503	0.023206	0.0481776	0.0553398	0.0427785
595	0.0108813	0.0098183	0.0104593	0.0032237	0.00468749	0.00573418	0.0209646	0.0258387	0.0198851	0.0161676	0.0169127	0.0104238	0.0237513	0.0235246	0.0230033	0.0481246	0.0552687	0.0424354
596	0.0104842	0.00921454	0.0100751	0.00352106	0.00464661	0.00544053	0.020393	0.0248348	0.0190042	0.0154837	0.0162354	0.0105596	0.0237967	0.0231751	0.0225862	0.0477408	0.0546761	0.0419244
597	0.0104555	0.0092283	0.00995385	0.00348252	0.00442528	0.00522439	0.0201831	0.0244794	0.0184891	0.0145352	0.0158656	0.0101009	0.0233867	0.0223841	0.0218491	0.0473332	0.0542064	0.0415479
598	0.00993663	0.00881098	0.009657	0.00291452	0.0041645	0.00488733	0.0197774	0.0238705	0.0182309	0.014256	0.0155483	0.00948475	0.0224747	0.0215018	0.0210022	0.0459217	0.0527342	0.0397223
599	0.00952712	0.00832458	0.00938888	0.00237442	0.00330116	0.00447501	0.0192859	0.0238772	0.0180101	0.0143444	0.0153747	0.00895306	0.0218561	0.0213732	0.0207049	0.0453485	0.0520423	0.0393096
600	0.00936585	0.00828274	0.00929088	0.00201632	0.00340384	0.00414171	0.0189962	0.0229829	0.0176252	0.014004	0.014811	0.00848616	0.0212126	0.0209659	0.0202518	0.0439314	0.0505755	0.0385858
601	0.00940521	0.00819657	0.00911195	0.0014422	0.00311799	0.00339672	0.0186422	0.0229816	0.0173221	0.0136086	0.0147023	0.00846921	0.0212102	0.020837	0.0204457	0.0436949	0.050448	0.0383218
602	0.00914143	0.00812096	0.00886337	0.000733811	0.0028185	0.00226313	0.0184128	0.0222198	0.0166726	0.0127391	0.0140164	0.00797133	0.020645	0.0202726	0.0199773	0.0425733	0.0499195	0.0378745
603	0.00902085	0.00777177	0.00846416	5.72763e-06	0.00228131	0.00181045	0.0178799	0.0220937	0.0164872	0.0127364	0.0136211	0.00743586	0.0199888	0.0197963	0.0194957	0.0423207	0.0495943	0.0374504
604	0.00901877	0.00779462	0.0084378	0.00131615	0.00261987	0.00262671	0.0178796	0.0216535	0.016076	0.0125041	0.0136563	0.0079113	0.0203108	0.01989	0.0195052	0.0425597	0.0493702	0.0374952
605	0.00876838	0.00759684	0.00838476	0.00177542	0.00251829	0.00312896	0.0176464	0.020943	0.0155185	0.0118877	0.0131094	0.0072622	0.0199098	0.0193957	0.0186077	0.0418667	0.0484748	0.0364712
606	0.0085801	0.00755281	0.00825052	0.00133696	0.00229098	0.00299229	0.0175248	0.0207255	0.0153827	0.0116471	0.0131574	0.00700573	0.0196173	0.0192931	0.0183137	0.0415977	0.0481261	0.0361646
607	0.00849546	0.00733396	0.00816002	0.0014504	0.00216384	0.00286937	0.0173128	0.0201815	0.0150457	0.0114012	0.0128672	0.00681894	0.0195215	0.0190383	0.0181238	0.0411907	0.0475377	0.0356747
608	0.00819786	0.00719299	0.00797338	0.00142506	0.00213747	0.00256166	0.0170411	0.0197382	0.0146941	0.01105	0.0125327	0.00682233	0.019221	0.0188097	0.0179893	0.0405882	0.0471243	0.0353304
609	0.00822107	0.0072143	0.0078516	0.00131089	0.00213035	0.00236898	0.0168072	0.0193764	0.0143858	0.0107521	0.0124166	0.00681091	0.0190364	0.0186198	0.017694	0.0401939	0.0466262	0.0351484
610	0.00812154	0.00703742	0.00786505	0.00144834	0.0020103	0.00208154	0.0165978	0.0190473	0.0140479	0.0105684	0.0121525	0.00659597	0.0187484	0.0183872	0.0175796	0.0399293	0.0462491	0.0348533
611	0.00792871	0.0069181	0.0076141	0.0013513	0.00188492	0.0019663	0.0164456	0.0187561	0.0135844	0.0102281	0.0120335	0.0065782	0.0186218	0.0179718	0.0173873	0.0394439	0.0456301	0.0345084
612	0.00773977	0.00676079	0.00738621	0.00136861	0.0018754	0.0016988	0.0162549	0.0182696	0.0132542	0.0100461	0.0119068	0.00659765	0.0183542	0.0177546	0.0173507	0.0390301	0.0453028	0.0340644
613	0.00766695	0.0066675	0.00730936	0.00129928	0.00177903	0.00142252	0.0160332	0.0179369	0.0129367	0.00962631	0.0116841	0.00653815	0.0181599	0.0176365	0.0170903	0.0385638	0.0447865	0.0336722
614	0.0076533	0.00646889	0.00721935	0.00114548	0.0017045	0.00127073	0.0157558	0.0175076	0.0125623	0.00932709	0.0113994	0.00641976	0.0180404	0.0174489	0.0168374	0.0382806	0.0444157	0.0332723
615	0.00738498	0.00629935	0.00705244	0.00108662	0.0015666	0.00103857	0.015733	0.0172289	0.0122448	0.00909673	0.0112245	0.00621864	0.0177487	0.0171544	0.016711	0.0379753	0.0440092	0.0330925
616	0.00730355	0.00627138	0.00688562	0.00139333	0.00161911	0.000803618	0.0154894	0.0164424	0.0116007	0.00854852	0.0108201	0.00625723	0.0177379	0.0167379	0.0162423	0.0374072	0.0432223	0.0324456
617	0.00732266	0.00619477	0.00675	0.00153589	0.00152511	0.000817739	0.0152111	0.0160927	0.0113764	0.00805956	0.0105293	0.0061735	0.0174106	0.0165608	0.0158556	0.0368379	0.0430056	0.0319843
618	0.00726872	0.00609521	0.00679629	0.00174086	0.00181709	0.000926534	0.0152266	0.0158402	0.0112798	0.00812989	0.0104207	0.0066523	0.0177949	0.0165439	0.016244	0.0369993	0.0428389	0.032454
619	0.00696494	0.00613339	0.00662531	0.00178766	0.00164217	0.000257574	0.0146914	0.0152949	0.0104853	0.00757843	0.0102824	0.00619235	0.0175043	0.0159903	0.0155473	0.0362914	0.0421563	0.0314126
620	0.00711135	0.00584068	0.00654158	0.00152988	0.00137396	0.000508254	0.0147349	0.015328	0.010551	0.007634	0.0102347	0.00634519	0.0173743	0.0161567	0.0157017	0.036365	0.0420094	0.0316263
621	0.0069666	0.00588641	0.00654345	0.00222721	0.00176626	0.000381115	0.0145946	0.0144958	0.0098651	0.00679082	0.00977371	0.00627295	0.0173776	0.0157209	0.0151672	0.0359435	0.0416011	0.0312261
622	0.00701898	0.00598062	0.00650865	0.00163799	0.00147248	0.000348933	0.0146342	0.0147778	0.00999323	0.00695245	0.00971051	0.00612811	0.016827	0.0158337	0.0151515	0.0355436	0.0411317	0.0309387
623	0.00695178	0.00594235	0.006511	0.00159874	0.00147172	0.000419444	0.0143891	0.0147818	0.0102488	0.00722058	0.00977912	0.00598269	0.0166619	0.0156354	0.0149872	0.035183	0.0408084	0.030415
624	0.00674435	0.00564898	0.00624411	0.00156233	0.00119084	5.25825e-05	0.014141	0.0143674	0.00971365	0.00690113	0.00949332	0.00592028	0.0163777	0.0152171	0.0147635	0.0348367	0.0403334	0.0303157
625	0.00653108	0.00525277	0.00605933	0.00169157	0.00105159	-0.000196144	0.0137947	0.0136631	0.00914947	0.00642026	0.00926831	0.00586493	0.016532	0.014937	0.0145777	0.0344669	0.0398983	0.0298531
626	0.00653903	0.00561504	0.00618806	0.00206344	0.00132783	-7.13121e-05	0.0137917	0.0133274	0.00889322	0.00610542	0.00914281	0.00597165	0.0163675	0.0148875	0.0144039	0.0342326	0.0397362	0.0297212
627	0.00646047	0.00563611	0.00615478	0.00170221	0.00117514	-0.000224863	0.0139656	0.013363	0.00869063	0.00594177	0.00911013	0.00576955	0.0163813	0.0147425	0.0145139	0.0340662	0.0394255	0.0298077
628	0.0066071	0.00549107	0.00604514	0.0020269	0.00152445	-0.000246128	0.0135071	0.0127961	0.00837442	0.00539465	0.00887647	0.00598446	0.0160825	0.0145743	0.0141458	0.0336823	0.0390726	0.0292715
629	0.00672534	0.00556545	0.00620935	0.00192283	0.00126877	-0.000283134	0.0136503	0.0129254	0.0082526	0.00576629	0.00895216	0.00611369	0.0162261	0.0147532	0.0142076	0.0335862	0.0391695	0.0291789
630	0.00628078	0.00534554	0.00562383	0.00191928	0.00113017	-0.000729724	0.0132188	0.0121826	0.0078609	0.00518663	0.00836486	0.00583505	0.0159024	0.0143703	0.013769	0.032941	0.0383785	0.0286182
631	0.00654433	0.00517422	0.0058349	0.00194206	0.00131155	-0.000521974	0.0132489	0.0121656	0.00775246	0.00504312	0.00852489	0.00593722	0.0161437	0.0143013	0.0137429	0.0329403	0.0383167	0.0289363
632	0.00642484	0.00524702	0.00580149	0.00215907	0.00112211	-0.00073056	0.0130579	0.0117503	0.0072649	0.00481937	0.00842871	0.00601421	0.0156362	0.0139014	0.0136937	0.0325257	0.0380389	0.0285928
633	0.00633194	0.00521856	0.00574246	0.00225893	0.0011172	-0.000755918	0.0128996	0.0115408	0.00717531	0.00459294	0.00814738	0.00592063	0.0156504	0.0138	0.0134541	0.0326615	0.0374425	0.0282479
634	0.00604718	0.0050208	0.00553465	0.00189701	0.000895277	-0.00115624	0.0125623	0.0111539	0.0069726	0.00430741	0.00817842	0.0055894	0.0154549	0.0136851	0.0131209	0.0321661	0.0369856	0.0278442
635	0.00591396	0.00489959	0.0054983	0.00203996	0.000791899	-0.00102972	0.0126142	0.0109444	0.00661072	0.00421546	0.0079147	0.00560444	0.0151725	0.0133618	0.0130818	0.0315546	0.0368638	0.0275151
636	0.00593001	0.00488016	0.00539845	0.0017701	0.000900579	-0.000990217	0.0126101	0.0111611	0.00695983	0.00443592	0.00798739	0.0056348	0.0150974	0.0133759	0.0131429	0.0312712	0.036612	0.0273261
637	0.0059468	0.00485254	0.00541042	0.00205528	0.000956271	-0.00110073	0.0123039	0.0107668	0.00670718	0.00430326	0.00773235	0.00539688	0.015104	0.0132365	0.0128937	0.0312641	0.0360757	0.0271498
638	0.005763	0.00484056	0.00549868	0.0019029	0.000975647	-0.00100201	0.0123957	0.0109797	0.00675872	0.00432007	0.00790703	0.00554048	0.0150235	0.0130713	0.0127093	0.0310953	0.0358916	0.0270513
639	0.00580746	0.00458335	0.00520891	0.00195526	0.00078624	-0.00117065	0.0122316	0.0103873	0.00625659	0.00380255	0.00752718	0.00537313	0.0148895	0.0127556	0.0127036	0.030343	0.0354597	0.0265291
640	0.00592507	0.00483276	0.00525356	0.00212275	0.000981925	-0.00117507	0.0119517	0.0102857	0.00619638	0.00388512	0.00743459	0.00548025	0.0145585	0.0129937	0.0125379	0.0300563	0.0353942	0.0265798
641	0.0055804	0.00454354	0.00493591	0.00189789	0.000892085	-0.00121907	0.0118467	0.00978172	0.00585044	0.00353334	0.00722253	0.00528996	0.0145376	0.0126104	0.0120779	0.0299457	0.0350746	0.0261661
642	0.00560387	0.00433625	0.00480724	0.00209316	0.000720019	-0.00148187	0.0116812	0.00961722	0.005611	0.00332891	0.00705932	0.00532536	0.0141032	0.0125787	0.0120365	0.0296829	0.0344697	0.0258125
643	0.00557953	0.00445537	0.00488162	0.00191439	0.000756033	-0.00152586	0.0115952	0.00954611	0.00560424	0.00318668	0.00698335	0.00510123	0.0140064	0.0121741	0.0119967	0.0293786	0.0343144	0.0253161
644	0.00550988	0.0042762	0.00490014	0.00191763	0.000618002	-0.00161601	0.0115389	0.00917168	0.00557604	0.00314817	0.00690664	0.00498966	0.0140438	0.0121835	0.0118848	0.0290619	0.0340728	0.0253256
645	0.00529048	0.00427517	0.00479751	0.00177355	0.000724129	-0.0017545	0.0114374	0.00913443	0.00517756	0.00299126	0.00679312	0.00507066	0.0136813	0.0121724	0.0117716	0.0287511	0.0336884	0.024953
646	0.00519768	0.00417978	0.00485561	0.00147061	0.000513582	-0.00194102	0.0112858	0.00887655	0.00497852	0.00258593	0.00664639	0.00512621	0.0132725	0.0118542	0.0115411	0.0281502	0.0332243	0.0245732
647	0.00532658	0.00412412	0.00479266	0.00166724	0.000585441	-0.001814	0.0110385	0.00884498	0.00515591	0.00279677	0.00658869	0.00485139	0.0134773	0.0117044	0.0114798	0.0280575	0.0331366	0.0245495
648	0.00540804	0.00427213	0.00466459	0.0014283	0.000474737	-0.00183117	0.0112134	0.00881152	0.00517514	0.00275799	0.00638954	0.00466379	0.0132387	0.0114467	0.0111423	0.027556	0.0326718	0.023942
649	0.00512423	0.0039099	0.00456121	0.0013478	0.00032005	-0.00185841	0.0107099	0.00883693	0.00519618	0.00293661	0.00636023	0.00438176	0.0128466	0.0112146	0.0111902	0.0271698	0.0323965	0.0237175
650	0.00488204	0.00383576	0.00442417	0.00153884	0.000582413	-0.00179144	0.0107417	0.00838826	0.00476082	0.00269319	0.0063577	0.0048202	0.0128947	0.0113823	0.0107922	0.0271734	0.0318857	0.0237972
651	0.00501804	0.00419289	0.00446782	0.00161495	0.000430603	-0.00225044	0.0107166	0.00846048	0.00470668	0.00259527	0.00596837	0.00427984	0.0128406	0.0111686	0.0108822	0.0265126	0.0318918	0.0234217
652	0.00493087	0.00412993	0.0044826	0.00152714	0.000405431	-0.00226973	0.0106535	0.00824501	0.00457181	0.00246793	0.00593356	0.00432531	0.0126898	0.0109656	0.0107231	0.0262368	0.031486	0.023104
653	0.00481848	0.00404163	0.00433989	0.00149133	0.00037832	-0.00226552	0.0104674	0.00817665	0.00444115	0.00229932	0.00577172	0.00419537	0.0125136	0.0109271	0.0106464	0.026127	0.0311177	0.0229891
654	0.00479709	0.00395747	0.00418495	0.00158214	0.000429816	-0.00229791	0.0103484	0.00793512	0.00443517	0.00220462	0.00571652	0.00423167	0.0125123	0.0107878	0.0105406	0.0258062	0.0308273	0.0227482
655	0.00461479	0.00388476	0.00426654	0.00155026	0.000326223	-0.00235143	0.0102765	0.00776559	0.00421826	0.00212193	0.00560743	0.00436988	0.0123275	0.0106709	0.0104454	0.025524	0.0304101	0.0224162
656	0.00470893	0.00386625	0.00419445	0.00152906	0.000334125	-0.00233988	0.0102233	0.00761647	0.00398538	0.00219442	0.00550854	0.00422922	0.0120996	0.010672	0.0102226	0.025437	0.0301683	0.02224
657	0.00452147	0.00380099	0.00410258	0.00155502	0.000399226	-0.00237985	0.00996426	0.0073425	0.00389472	0.00205767	0.00552603	0.0041982	0.0119688	0.0103502	0.0101338	0.0252482	0.029843	0.0220608
658	0.00445697	0.00370422	0.00404201	0.00137371	0.000271104	-0.00245338	0.00993338	0.00718708	0.00390231	0.00189298	0.0053989	0.00436109	0.0117307	0.0103932	0.0100615	0.0249614	0.0295959	0.0216343
659	0.00443848	0.00349336	0.00397784	0.00139991	0.000285919	-0.00249074	0.00976209	0.00691445	0.00371822	0.00177884	0.00543124	0.0042688	0.0117924	0.0101332	0.00969209	0.0247156	0.0290165	0.0215195
660	0.00441118	0.0035419	0.00390191	0.00147109	0.00029108	-0.00251581	0.00978072	0.00690519	0.00360011	0.00172798	0.00530278	0.00434809	0.0114806	0.0100883	0.00979963	0.0244495	0.0287124	0.0213347
661	0.00436436	0.0033732	0.0038117	0.001297	0.000163223	-0.00247131	0.00947073	0.00663829	0.00351855	0.00172608	0.00518365	0.00413741	0.0113366	0.00979914	0.00947622	0.0241651	0.0285066	0.0209461
662	0.00435669	0.00353573	0.00379177	0.00132047	0.000197458	-0.00247785	0.00946725	0.00673878	0.0032479	0.00155867	0.00514984	0.00392728	0.0111444	0.00966672	0.00957832	0.023463	0.028141	0.0207855
663	0.00431726	0.00343731	0.00373407	0.00134171	0.000220818	-0.00248432	0.00961014	0.00660468	0.00329911	0.00148433	0.00532387	0.00390756	0.0110067	0.00975441	0.00945821	0.0234634	0.0281567	0.0206784
664	0.0042011	0.00314793	0.0035319	0.00115407	1.66105e-05	-0.00290486	0.00915422	0.00615962	0.00312083	0.00130087	0.00505103	0.00376126	0.0108141	0.00938595	0.00914451	0.0229868	0.0277655	0.0203992
665	0.00416321	0.00324824	0.00350592	0.00112678	7.64024e-05	-0.00264311	0.00913202	0.00614187	0.00304913	0.00156789	0.00505006	0.00378603	0.0106395	0.00945099	0.00905338	0.0227502	0.0274044	0.020001
666	0.00404384	0.00317596	0.00336095	0.00124682	8.82066e-05	-0.00268168	0.00893532	0.00590111	0.00281184	0.00125554	0.00489197	0.00366862	0.0105258	0.00931539	0.0090394	0.0225391	0.0269532	0.0199454
667	0.00392325	0.00298395	0.00364367	0.00109301	2.97221e-05	-0.00262516	0.00899979	0.00571194	0.00260673	0.00118811	0.00476326	0.00359066	0.0103551	0.00914466	0.00871526	0.0221352	0.0265777	0.0196895
668	0.00395378	0.00306077	0.00341863	0.00123304	0.000262332	-0.00261253	0.00895778	0.00585378	0.00279293	0.00140094	0.00478943	0.00376268	0.01043	0.00919907	0.00891071	0.0221689	0.0267187	0.0196424
669	0.00396212	0.00303695	0.00336085	0.00119451	-4.05799e-05	-0.00298186	0.0088345	0.00565901	0.00265397	0.00105403	0.00455352	0.00352656	0.010112	0.00900294	0.00861458	0.0217589	0.0261578	0.0191666
670	0.00378504	0.00288712	0.00320593	0.00102894	1.54175e-05	-0.00296649	0.00862751	0.00545622	0.00229806	0.00088334	0.00454007	0.00345447	0.00985553	0.00886951	0.00853149	0.021353	0.025908	0.0189693
671	0.0037977	0.00290282	0.00317844	0.000861721	-4.48908e-05	-0.00292442	0.00844695	0.00565818	0.00246231	0.00113029	0.00452108	0.0032077	0.00964994	0.00885924	0.00830856	0.021123	0.0254677	0.0187074
672	0.00365156	0.00267999	0.00323301	0.000569215	-0.000287036	-0.0029336	0.00830391	0.00547555	0.00273271	0.00131988	0.00444051	0.0028817	0.00928152	0.00849337	0.00828059	0.0204706	0.0251057	0.0181477
673	0.00364958	0.00269495	0.00315014	0.000616682	-0.000304859	-0.00296758	0.00818211	0.00523202	0.0024256	0.000991988	0.00438204	0.00308944	0.00939085	0.00847731	0.00836249	0.0204711	0.0250686	0.0184093
674	0.00331917	0.0024322	0.0029738	0.000700378	-0.000313468	-0.00316233	0.00800923	0.0048487	0.00203309	0.000805021	0.00430193	0.00300849	0.00907216	0.00833875	0.00803937	0.0202371	0.0248815	0.0181426
675	0.00358506	0.00231827	0.00287632	0.000655222	-0.000306289	-0.00308045	0.00789921	0.00487931	0.00200738	0.00064437	0.00424736	0.00313643	0.0090679	0.00819345	0.00798355	0.019998	0.0243178	0.0178548
676	0.00362049	0.00275979	0.00317651	0.000795024	-3.07259e-05	-0.00279975	0.00819241	0.00483123	0.00201335	0.000829929	0.00428297	0.00299945	0.00920356	0.00850239	0.00796215	0.020024	0.024351	0.0177194
677	0.00329153	0.00247318	0.00279188	0.000738717	-0.00034736	-0.00299288	0.00780882	0.00457712	0.00188099	0.000513675	0.00414683	0.00284691	0.00895446	0.00812589	0.00749699	0.0193967	0.0236911	0.0174548
678	0.00330363	0.00239288	0.00292944	0.000598149	-0.000283929	-0.00302154	0.00790719	0.00493637	0.00216466	0.000949801	0.00421924	0.00271745	0.00872413	0.00823818	0.00768244	0.0192176	0.0237259	0.0171614
679	0.00315915	0.00238386	0.0027827	0.000339182	-0.000411908	-0.00292832	0.00757856	0.00455533	0.00191854	0.000800875	0.00391345	0.00258598	0.00832182	0.00782066	0.00765145	0.0186288	0.0230436	0.0167087
680	0.00323197	0.00231594	0.00286068	0.000467742	-0.000320898	-0.00284274	0.00789986	0.00470573	0.00198043	0.00095034	0.00403314	0.00268167	0.00853127	0.00794864	0.00750312	0.0187778	0.0232215	0.0169659
681	0.00318618	0.0021778	0.00267932	0.00041513	-0.000346285	-0.00310448	0.00752328	0.00439534	0.00189279	0.000734782	0.00390198	0.00246625	0.00831978	0.00783683	0.00742545	0.0183264	0.0228366	0.016626
682	0.00310869	0.00226039	0.00276863	0.000357615	-0.000502926	-0.00313672	0.0073701	0.00430688	0.00170422	0.000500558	0.00402133	0.00267667	0.00824958	0.00782149	0.00743325	0.0183273	0.0226703	0.0164864
683	0.00312806	0.00243924	0.00278311	0.00041369	-0.000355016	-0.00312066	0.00746317	0.00429208	0.00161903	0.000560932	0.00394637	0.00258016	0.00832888	0.00771803	0.00716253	0.0182345	0.0224497	0.0163618
684	0.00319957	0.00197661	0.00263956	0.000220249	-0.000501233	-0.00317291	0.00716919	0.00434358	0.00155032	0.00071708	0.00394089	0.00225323	0.00788337	0.00758731	0.00698272	0.0175508	0.0220071	0.0158838
685	0.00295853	0.00200914	0.00246307	-4.5602e-05	-0.00069042	-0.00315906	0.00708716	0.00440113	0.00171274	0.000791266	0.00377435	0.00216425	0.00730228	0.00730286	0.00692321	0.0172119	0.021805	0.0153195
686	0.00282895	0.00216406	0.00262147	2.94985e-05	-0.000528323	-0.00282173	0.0070737	0.00435867	0.00191586	0.000996209	0.00378335	0.0022287	0.00767372	0.00757197	0.00709646	0.0173818	0.0216546	0.0157764
687	0.00308421	0.0021983	0.00239847	0.000303108	-0.000439968	-0.00296334	0.0070593	0.0042103	0.00170429	0.000793098	0.00361621	0.00220797	0.00753852	0.00731822	0.00681357	0.0170886	0.0213675	0.0152197
688	0.00301465	0.0021725	0.00278563	0.000532795	-0.000246809	-0.00288385	0.00714469	0.00405361	0.00165588	0.000748683	0.00380223	0.00234737	0.00778066	0.00746791	0.0071098	0.0172298	0.0215594	0.0155917
689	0.00293664	0.00197775	0.00223021	0.000232523	-0.000342223	-0.00311204	0.00678697	0.00370901	0.00120881	0.000452182	0.00338046	0.00223202	0.0074865	0.00713124	0.00667586	0.016648	0.0209671	0.0147588
690	0.00276751	0.00202793	0.00227623	0.000252504	-0.000313123	-0.00314655	0.00676822	0.00374799	0.00118583	0.000411685	0.00348647	0.00233078	0.00729957	0.00696831	0.00656796	0.0163409	0.0207975	0.0147734
691	0.00262765	0.00187285	0.00218822	-6.78819e-05	-0.000600224	-0.00323459	0.00649319	0.00371884	0.00119143	0.00032185	0.00330463	0.00220861	0.00691185	0.00676966	0.00647126	0.0161158	0.0201428	0.0144805
692	0.00268689	0.00187041	0.00204641	-3.23939e-05	-0.000592406	-0.00323517	0.00631928	0.00351699	0.00116177	0.000426454	0.00332976	0.00203722	0.00691982	0.00666084	0.00645825	0.0158191	0.0200566	0.0143125
693	0.0026605	0.00178641	0.00217681	-5.40961e-05	-0.000598454	-0.00324875	0.00661302	0.00363093	0.00117436	0.000579841	0.00332137	0.00198903	0.00670479	0.00663488	0.00624491	0.0154441	0.0197598	0.0140943
694	0.00245455	0.0016153	0.00204378	0.000149958	-0.000730677	-0.00336209	0.00599234	0.00330347	0.000741291	-8.57679e-05	0.00329727	0.00205851	0.00683326	0.00658558	0.00616918	0.0153886	0.0195324	0.0142144
695	0.00254313	0.00192739	0.00208611	6.73345e-05	-0.000432293	-0.00319365	0.00637824	0.00309644	0.000925892	0.00018819	0.00307644	0.00200843	0.00682543	0.006545	0.00596975	0.0153641	0.0194808	0.0138146
696	0.00249957	0.00191843	0.00228938	0.000647613	-0.000501731	-0.00306315	0.00636045	0.00294012	0.000958768	0.000193553	0.00312013	0.00228665	0.0068622	0.00662907	0.00620043	0.0153415	0.0192206	0.0139872
697	0.00249189	0.00186966	0.00213704	-5.77604e-05	-0.0006284	-0.00301705	0.00637492	0.00346456	0.00118106	0.000407097	0.00322049	0.00191159	0.00651019	0.00645692	0.00582708	0.0148442	0.0188239	0.0133699
698	0.00257667	0.00176876	0.00211559	9.73896e-06	-0.000504317	-0.0028973	0.00619691	0.00338566	0.00111764	0.000388153	0.00315248	0.0018672	0.00654123	0.00653378	0.00600267	0.0148113	0.0189005	0.0136696
699	0.00254244	0.00163186	0.00216844	3.67037e-05	-0.000496907	-0.00324184	0.00604017	0.00287845	0.000699579	-7.07968e-06	0.00305905	0.00173963	0.00622693	0.00627323	0.00591552	0.0143912	0.0183257	0.0131227
700	0.00251824	0.00158772	0.00208237	0.000128568	-0.000664567	-0.00334423	0.00584298	0.00262957	0.000571724	-0.000306056	0.00292606	0.00188309	0.00626878	0.00594019	0.00572095	0.0142943	0.0181105	0.0129483
701	0.00236792	0.00150919	0.00190535	0.00014614	-0.000624728	-0.00336527	0.00563131	0.00248098	0.000220282	-0.000370931	0.00280509	0.00179134	0.00619385	0.00602932	0.00547935	0.0139008	0.0178228	0.0128197
702	0.00244668	0.00148846	0.00194178	0.000115742	-0.000604646	-0.00326623	0.00575409	0.00256968	0.00041235	-0.000173151	0.00293719	0.00159555	0.00593095	0.00591464	0.00543936	0.0137059	0.0177532	0.0125861
703	0.00235937	0.00165144	0.00202446	3.99707e-05	-0.000528728	-0.00318847	0.00575443	0.00272941	0.00062733	-0.00024215	0.00302173	0.00173784	0.00605116	0.00584621	0.0055172	0.0135766	0.0176612	0.0126397
704	0.00221255	0.00146784	0.00182304	0.000203915	-0.000493509	-0.00337361	0.00539607	0.00223387	0.00027557	-0.000279152	0.00273013	0.00145739	0.00589201	0.00577956	0.00519683	0.0134097	0.0173415	0.0125285
705	0.0022923	0.00147732	0.0019167	0.000288566	-0.000588339	-0.00334558	0.00559361	0.0021532	0.000111217	-0.000625972	0.00272744	0.00168782	0.00598891	0.00562162	0.00542718	0.013302	0.0170734	0.0123522
706	0.0020209	0.00135453	0.00157995	5.40561e-05	-0.000620156	-0.00336587	0.00537377	0.00210662	9.83014e-05	-0.000711576	0.00241267	0.00150409	0.00541589	0.00528219	0.00484737	0.0129893	0.0167234	0.0118727
707	0.00208357	0.00142164	0.00165247	-0.000389949	-0.000686354	-0.00308984	0.00532798	0.00257025	0.000700123	-1.91991e-05	0.00268497	0.00121936	0.00532796	0.00524311	0.00497144	0.0125716	0.0165444	0.0116355
708	0.0021937	0.00141499	0.00177673	-7.50859e-05	-0.000424815	-0.00301021	0.00528042	0.00248567	0.000655481	4.06007e-05	0.00283804	0.00150282	0.00552397	0.00549153	0.00519563	0.0127176	0.0165851	0.0117152
709	0.00187369	0.00114427	0.00137961	-0.000149461	-0.000635736	-0.00330294	0.00493608	0.00199689	4.71246e-05	-0.000454488	0.00247619	0.00135188	0.00524312	0.00511115	0.0047315	0.0123739	0.0162241	0.0114294
710	0.00174864	0.00122198	0.00147909	-0.000103524	-0.000784218	-0.00312806	0.00493551	0.00193612	5.60639e-05	-0.000423711	0.00231316	0.00137725	0.00502409	0.00496812	0.00463377	0.0120458	0.0156232	0.0111948
711	0.00188174	0.00119191	0.00153805	9.92489e-05	-0.000842968	-0.00319317	0.00502137	0.0020331	5.19211e-05	-0.000448003	0.00234559	0.00146024	0.00523688	0.00509919	0.00474846	0.0120342	0.0156001	0.0111607
712	0.00192619	0.00120297	0.0014173	-4.15356e-05	-0.00066762	-0.00314058	0.00493693	0.00178105	0.00015036	-0.000694558	0.00241316	0.00170862	0.00513133	0.00502615	0.00456426	0.0118744	0.0155522	0.0110198
713	0.00171438	0.00106107	0.00136224	-0.000164674	-0.000837054	-0.00313987	0.00500331	0.00174192	-7.79751e-05	-0.000565741	0.00204376	0.00125095	0.00493291	0.00475286	0.00442864	0.0116583	0.0149212	0.0103983
714	0.00174121	0.00109538	0.00118817	-0.000378	-0.00083291	-0.00324027	0.00478486	0.00189243	0.000243217	-0.000379965	0.00222968	0.00114665	0.0045991	0.00470917	0.00435267	0.0112372	0.0149367	0.0104595
715	0.00166715	0.000902738	0.00130245	-0.000512551	-0.000725475	-0.00359072	0.00475244	0.00171101	-2.48765e-07	-0.000537423	0.00207443	0.000986309	0.0045751	0.00474464	0.00431436	0.0111092	0.0146817	0.0103951
716	0.00190769	0.00113437	0.00146033	-0.000271267	-0.000678201	-0.00342586	0.00468234	0.00166019	-8.68815e-05	-0.000874608	0.0022436	0.00120293	0.00469844	0.0047339	0.00447878	0.0111018	0.0146127	0.0104264
717	0.00166464	0.000926585	0.0013948	-0.00026281	-0.00085723	-0.00354711	0.00434529	0.00135165	-0.000502826	-0.00117609	0.00181852	0.00107025	0.00442136	0.00449344	0.00417449	0.0106869	0.0142465	0.010119
718	0.00165478	0.00111614	0.00144425	-0.000310022	-0.000984007	-0.00340599	0.0045701	0.00149338	-0.000273786	-0.000965648	0.00199646	0.00100177	0.00440822	0.00445776	0.00418235	0.0107707	0.0141066	0.0098988
719	0.00149462	0.000984546	0.00136603	-0.000552496	-0.000952405	-0.0033512	0.00441815	0.00129557	-0.000123489	-0.000909766	0.00186313	0.000782079	0.00423966	0.00437847	0.00389047	0.0103608	0.0138184	0.00965106
720	0.00167701	0.00105423	0.00125359	-0.000355552	-0.000815012	-0.00353607	0.00437881	0.0014746	-0.000298377	-0.00110056	0.00193538	0.000931841	0.00435443	0.00432759	0.00382393	0.010104	0.0135727	0.00966406
721	0.0015894	0.000975863	0.00121388	-0.000713595	-0.000975629	-0.00364617	0.00433346	0.00136164	-0.000274211	-0.00108684	0.00168266	0.000645763	0.0038838	0.00387212	0.00371656	0.00989071	0.0134104	0.0091635
722	0.00158743	0.000964276	0.00128172	-0.000385146	-0.000984736	-0.00343987	0.00413838	0.00120127	-0.00043131	-0.00109776	0.0017065	0.000690061	0.00389987	0.00415736	0.00371389	0.0100246	0.0131172	0.00916242
723	0.00167235	0.000728211	0.00129373	-0.000384292	-0.000905171	-0.00342359	0.00427438	0.00100717	-0.00036794	-0.00129547	0.00159397	0.000767044	0.00411187	0.00403523	0.00366519	0.00964101	0.0129286	0.00902444
724	0.00148888	0.000945509	0.00114458	-0.000499805	-0.000989751	-0.0036867	0.0041274	0.00122816	-0.000526993	-0.0013671	0.00152726	0.000656921	0.00368328	0.0039489	0.00361177	0.00941503	0.0127618	0.00872957
725	0.00144705	0.000817447	0.00127765	-0.000595378	-0.000958924	-0.00352951	0.00407913	0.0013035	-0.00037618	-0.00114047	0.00164179	0.000476517	0.00362168	0.0038441	0.00352028	0.009234	0.0124988	0.00841003
726	0.00138925	0.000837668	0.00108074	-0.000753109	-0.0011574	-0.00357965	0.00384607	0.00150022	-0.000195405	-0.0010347	0.00149776	0.00027369	0.00333556	0.00357475	0.0034024	0.00861186	0.0121772	0.0082638
727	0.00139278	0.000934866	0.00105461	-0.000644173	-0.00106645	-0.00360396	0.00391933	0.00123735	-0.000282989	-0.00112851	0.00150526	0.000581269	0.00339024	0.00374966	0.00327128	0.00874827	0.0118911	0.00847298
728	0.00124317	0.000682151	0.0011369	-0.000858319	-0.00122914	-0.00363153	0.00363409	0.00105486	-0.000395891	-0.0012026	0.00119008	0.000269274	0.00310604	0.00346093	0.00299143	0.00842045	0.0113628	0.00779696
729	0.00136804	0.000903686	0.0010129	-0.000673804	-0.00114613	-0.00349013	0.00358426	0.00137495	-0.000219355	-0.00119517	0.00143733	0.000249868	0.00306467	0.00329706	0.00314018	0.00831412	0.0113716	0.0077574
730	0.00135854	0.00081809	0.00119234	-0.000958581	-0.00130031	-0.00347373	0.00390465	0.00139947	4.12596e-05	-0.00100132	0.00127693	0.000213231	0.00299082	0.00328498	0.00299136	0.00801964	0.0112047	0.00777429
731	0.00127473	0.000704885	0.000951289	-0.00139091	-0.00162282	-0.00358931	0.00365243	0.00122777	9.36776e-05	-0.00109563	0.000975331	-0.000373575	0.00248056	0.00295737	0.0026663	0.00756528	0.0107456	0.00696343
732	0.00128472	0.00075887	0.000940307	-0.00120177	-0.0014798	-0.0037156	0.00366991	0.0012248	-8.54566e-05	-0.00110494	0.00106573	-0.000206945	0.00261302	0.00316102	0.00276907	0.00761702	0.0104215	0.00707
733	0.00123683	0.000625059	0.0011569	-0.00127067	-0.0015062	-0.0037302	0.00346276	0.00120456	-0.000209341	-0.00140122	0.000967813	-0.000281129	0.00247272	0.00292931	0.00257765	0.00737446	0.010294	0.00676556
734	0.00113912	0.000735273	0.00118839	-0.0016016	-0.00161974	-0.00348732	0.0033027	0.00142419	0.000200143	-0.00117998	0.000898742	-0.000591975	0.00205667	0.0026334	0.00236958	0.0068125	0.00974372	0.00648769
735	0.00121309	0.000798323	0.00103766	-0.00141763	-0.00160331	-0.00359494	0.00357752	0.00138662	0.000110125	-0.00124241	0.000966244	-0.000495289	0.00206046	0.00277453	0.00267805	0.00679552	0.00980929	0.00642974
736	0.00111602	0.000664608	0.000988755	-0.00151315	-0.00153394	-0.003604	0.00344913	0.00127863	2.06893e-05	-0.00117296	0.000808534	-0.000539002	0.00214249	0.00251006	0.00242562	0.006793	0.00956204	0.00636219
737	0.00117179	0.000831192	0.00118227	-0.00137482	-0.00158556	-0.00342784	0.0034312	0.00149338	0.000199978	-0.00102709	0.00089137	-0.000385147	0.00217672	0.00275482	0.00243242	0.00676191	0.00952959	0.00635419
738	0.00118878	0.000871221	0.000988544	-0.00110933	-0.00139187	-0.00346613	0.00327711	0.000937305	-0.000174397	-0.00133029	0.0008829	-0.00033452	0.00238456	0.00296105	0.00259386	0.00666618	0.0094508	0.00621343
739	0.000917712	0.000741559	0.000943546	-0.00126359	-0.00157266	-0.00335262	0.00316924	0.00119428	-0.000154521	-0.0012573	0.000672418	-0.000561494	0.0019381	0.00255919	0.002362	0.00618402	0.00893815	0.00578862
740	0.00116506	0.000899645	0.00108302	-0.00124618	-0.00131291	-0.00328943	0.00335874	0.00133655	0.000157453	-0.000871379	0.000881249	-0.000493902	0.00211761	0.00290865	0.00249695	0.00629524	0.00911344	0.00590865
741	0.00107312	0.000883742	0.000974115	-0.00107762	-0.00110524	-0.00336602	0.00313501	0.000873878	-0.00044611	-0.00153841	0.000784658	-0.000213757	0.00237565	0.00279113	0.00245903	0.00632404	0.00915249	0.00598076
742	0.00114279	0.000916686	0.00106025	-0.000783683	-0.00107762	-0.00317071	0.0031948	0.000759366	-0.000370882	-0.00134097	0.00090326	-0.00014937	0.00240611	0.00268562	0.0025294	0.00618199	0.00891006	0.00586484
743	0.00113004	0.000769786	0.00105917	-0.000832894	-0.00103667	-0.00323099	0.00307104	0.000835088	-0.000334881	-0.00122862	0.000813861	4.71363e-06	0.00237184	0.00279664	0.0025156	0.00624624	0.00874957	0.0058979
744	0.00116196	0.000881514	0.0010595	-0.000716605	-0.0010161	-0.00309095	0.00285666	0.000585878	-0.000589193	-0.00156991	0.000793586	-1.7066e-05	0.00215859	0.00270929	0.00248378	0.00617579	0.00859859	0.00593972
745	0.0013517	0.000926728	0.00114117	-0.000406382	-0.000656829	-0.00280113	0.00306652	0.000838458	-0.000293829	-0.00123617	0.00106364	0.000229321	0.00252106	0.00284047	0.00271716	0.0061916	0.00885046	0.0058687
746	0.00123667	0.000829934	0.000997548	-0.000408889	-0.000787526	-0.00290798	0.00306584	0.000626012	-0.000284493	-0.00123865	0.000990808	0.000144309	0.00241052	0.00269012	0.002634	0.00608648	0.00857561	0.00590664
747	0.00111667	0.000672545	0.000776564	-0.000638202	-0.000905625	-0.00289917	0.00273658	0.000626606	-0.000489927	-0.00132028	0.000888709	7.12421e-05	0.00233975	0.00254484	0.00227049	0.00566854	0.00802004	0.00559973
748	0.0010395	0.000562494	0.000899667	-0.000688295	-0.000915396	-0.00277006	0.00268987	0.000688814	-0.00031387	-0.0010708	0.00085365	-2.50744e-05	0.00221996	0.00254243	0.00229586	0.0056339	0.00787182	0.00537979
749	0.000979465	0.000535642	0.000795186	-0.000726101	-0.000857282	-0.00299573	0.00263267	0.000532635	-0.000563987	-0.00129976	0.000801942	-0.000125399	0.00193554	0.00226597	0.00212437	0.00524393	0.00751459	0.00507717
750	0.000960875	0.00056898	0.000746041	-0.00110249	-0.00092902	-0.00272467	0.00250422	0.000944879	2.98151e-05	-0.000836165	0.000780718	-0.000361545	0.00175608	0.00229131	0.00212412	0.00507793	0.00726994	0.00478156
751	0.000923411	0.000526498	0.000826361	-0.000896996	-0.000929995	-0.00260478	0.00257677	0.000802074	-0.000120722	-0.00096727	0.000946963	-0.000272894	0.00188645	0.00243466	0.00232309	0.00517502	0.00733123	0.00501605
752	0.00096734	0.000570952	0.000743876	-0.000757057	-0.000889793	-0.00253267	0.00250518	0.000668225	-0.000298354	-0.000706243	0.000986666	-0.000223034	0.0018915	0.00257249	0.00221155	0.00517179	0.0074478	0.00508147
753	0.000855001	0.000471997	0.000970828	-0.000627491	-0.000693323	-0.00239715	0.00248328	0.000469774	-0.00031265	-0.000951178	0.000909729	9.65315e-05	0.0020386	0.00247778	0.00227147	0.00518126	0.00727593	0.00506869
754	0.000882372	0.000664437	0.00114038	-0.000555081	-0.000460389	-0.00190455	0.00271276	0.00120281	0.000295734	-0.000304274	0.00118035	2.76806e-05	0.00186018	0.00246559	0.00227971	0.00496719	0.00710855	0.00477135
755	0.000990384	0.00054928	0.000763973	-0.000755074	-0.000656596	-0.0021936	0.00235289	0.000792753	-7.10884e-06	-0.000616793	0.00117174	-0.000177876	0.00194388	0.00262392	0.00226253	0.00485013	0.00708476	0.00467049
756	0.000979727	0.00059942	0.000825129	-0.00079198	-0.00041408	-0.00187082	0.00258823	0.00126674	0.000470386	-0.000275039	0.00115709	-0.000140616	0.00188678	0.00242068	0.00228379	0.0045909	0.0067144	0.00472123
757	0.000711766	0.000366049	0.00059987	-0.00127026	-0.000693119	-0.00195361	0.00237725	0.00137142	0.00066349	9.1477e-05	0.00103056	-0.000529582	0.00150218	0.00224289	0.00195176	0.00405038	0.00623742	0.00399804
758	0.000630187	0.000400596	0.000554778	-0.00142299	-0.000915585	-0.00204953	0.00225225	0.0014821	0.000828978	0.000262735	0.00104596	-0.000504147	0.00146013	0.00237718	0.00216436	0.00418742	0.00623036	0.00395062
759	0.000770016	0.000472085	0.000750035	-0.00110922	-0.00078461	-0.00229821	0.00236966	0.00122461	0.000402156	-0.000236748	0.000999347	-0.000415295	0.00141102	0.00227427	0.00212489	0.00419767	0.00610539	0.00407576
760	0.000652095	0.000144385	0.000423521	-0.0015483	-0.00112327	-0.00236789	0.00212204	0.00112673	0.000438988	-0.000109201	0.000840211	-0.000977316	0.00111871	0.00193118	0.00157866	0.003416	0.0055627	0.00351206
761	0.000587922	0.000131324	0.000555344	-0.00134678	-0.00102249	-0.00222849	0.00209061	0.00118871	0.000458952	1.28576e-05	0.000848851	-0.000861441	0.00106726	0.00204268	0.0017454	0.0035853	0.00552324	0.00351784
762	0.00082591	0.000519138	0.000453421	-0.000959183	-0.000900923	-0.00261035	0.00196899	0.000364337	-0.000280112	-0.000861608	0.000745959	-0.000441502	0.00150483	0.00223953	0.0021164	0.00386653	0.00587143	0.00409429
763	0.000771734	0.000518322	0.000683918	-0.000751809	-0.000675169	-0.00222721	0.00194776	0.000429308	-0.000223301	-0.000645187	0.000812249	-0.000224497	0.00132153	0.00176332	0.00177978	0.00342401	0.00543509	0.00375472
764	0.000632432	0.000444758	0.000482303	-0.00119187	-0.000951091	-0.00184938	0.00187124	0.000973939	0.000275459	-0.000121256	0.000899861	-0.000584196	0.00110045	0.00176088	0.00159054	0.00314347	0.00513564	0.00333546
765	0.0007934	0.000511414	0.000724265	-0.00120355	-0.000639383	-0.00153712	0.00217997	0.00151321	0.000862195	0.000501263	0.00118081	-0.000617283	0.00101066	0.00214074	0.00202497	0.00326423	0.00525767	0.0033161
766	0.000777998	0.000431197	0.000644792	-0.000923646	-0.000594182	-0.00212762	0.00199053	0.000840132	6.997e-05	-0.000301526	0.000915318	-0.000409487	0.00104204	0.0021961	0.00205742	0.00342957	0.00512646	0.00360455
767	0.00073149	0.000368487	0.000727824	-0.000528104	-0.000588997	-0.00247034	0.00179019	8.62617e-05	-0.000551557	-0.0011246	0.000762855	-0.000190306	0.00152152	0.00190186	0.00182846	0.00353289	0.00519967	0.00379099
768	0.000638544	0.00034323	0.000420599	-0.000822471	-0.000690855	-0.00234965	0.00169723	0.000284835	-0.000157626	-0.000843083	0.00053117	-0.000574148	0.000965741	0.00152755	0.0015526	0.00290646	0.00458947	0.00322861
769	0.000591037	0.000134946	0.000393083	-0.00145343	-0.00109287	-0.00211671	0.00153165	0.000664394	0.000183891	-0.000421396	0.000330785	-0.000975648	0.000557262	0.00130704	0.00125051	0.0024669	0.00406367	0.00267008
770	0.000550284	0.000166414	0.000492027	-0.00146184	-0.000995274	-0.00244832	0.00147276	0.00040486	-0.000199929	-0.00088244	0.000128416	-0.00114827	0.000491894	0.00145534	0.00128416	0.00238654	0.00400161	0.00257591
771	0.000428218	0.000255568	0.000180222	-0.00149506	-0.000817289	-0.00199171	0.00144948	0.00056736	0.000107917	-0.000351809	0.00039089	-0.000799269	0.000467425	0.00134864	0.00126724	0.00215847	0.00390509	0.00231997
772	0.00036316	0.000185306	0.000362227	-0.00107537	-0.000795671	-0.00219489	0.00141316	0.000304278	-0.000325686	-0.000723164	0.000619466	-0.000586516	0.000769246	0.00155045	0.00151675	0.00238717	0.0040343	0.00254807
773	0.000498874	0.000132343	0.000355893	-0.000931413	-0.00060464	-0.00200261	0.00131177	5.3572e-05	-0.000438887	-0.00099794	0.00056466	-0.000311693	0.000803676	0.00160481	0.00134538	0.00251996	0.00402812	0.0026872
774	0.000655156	0.000318792	0.000645215	-0.000658835	-0.000399497	-0.00206397	0.00158024	0.000255663	-0.000355138	-0.000815419	0.000826975	-0.000282309	0.00104669	0.00150094	0.00137228	0.00260712	0.00401151	0.00268583
775	0.000716408	0.000236695	0.000444568	-0.000545974	-0.000688831	-0.00242619	0.00132325	-0.000259854	-0.000750597	-0.00151031	0.000399479	-0.000458762	0.000988946	0.0015331	0.00120975	0.00252329	0.0038907	0.00266971
776	0.000624249	0.000228762	0.000424689	-0.000954018	-0.000697043	-0.00273064	0.00108598	-0.000613787	-0.00100003	-0.00172562	6.07786e-05	-0.000532542	0.000757157	0.00118315	0.000980299	0.00212627	0.0033045	0.00260318
777	0.000690672	0.000142162	0.000388221	-0.000883027	-0.000618447	-0.00244657	0.00102715	-0.000508101	-0.00110175	-0.00154364	0.000259164	-0.000386553	0.000931558	0.00139932	0.00113991	0.00207421	0.00339053	0.00256005
778	0.000648959	0.000417134	0.000575055	-0.000701082	-0.00060646	-0.00205532	0.00140798	-0.000284746	-0.000613788	-0.00124803	0.000513145	-0.000177237	0.00093494	0.00146073	0.00138594	0.00218992	0.00351292	0.0023167
779	0.000542448	0.000500271	0.000660363	-0.000892316	-0.000526721	-0.0015676	0.00144893	0.000283348	-0.000122132	-0.00059797	0.000723762	-0.000547457	0.000636156	0.0015512	0.00140535	0.00178599	0.00315891	0.00223461
780	0.000437928	0.000351126	0.000478841	-0.00118975	-0.000697344	-0.0021228	0.00117448	0.000103864	-0.000206845	-0.000595628	0.000482108	-0.000920828	0.000453785	0.00148827	0.00117746	0.00166659	0.00307175	0.00176561
781	0.000502006	0.000262803	0.000412981	-0.00124311	-0.00094301	-0.00230062	0.00126041	-0.000113889	-0.00055491	-0.00102398	0.000440743	-0.000943627	0.000235975	0.00120644	0.00115036	0.00125247	0.00261191	0.00156522
782	0.000457098	0.0001284	0.000251921	-0.00134288	-0.00107861	-0.00296205	0.00112469	-0.000482632	-0.000841521	-0.00136464	0.000416508	-0.000849695	2.36985e-05	0.00120111	0.00088012	0.00112481	0.00249629	0.00191939
783	0.00043195	0.000116903	0.000269372	-0.00105003	-0.000825595	-0.00329253	0.000960222	-0.0013335	-0.00148878	-0.00201412	0.000289817	-0.00033283	0.000278568	0.00131714	0.00117839	0.00147394	0.00295198	0.00232105
784	0.00074711	0.000463463	0.000459864	-0.000707133	-0.000391061	-0.00300035	0.00127485	-0.00124564	-0.00142423	-0.00204961	0.000686818	7.8436e-05	0.000876788	0.00165046	0.00142578	0.00215992	0.0034207	0.00247872
785	0.000589509	0.000513979	0.000613883	-0.000803512	-0.000571708	-0.00331581	0.0012305	-0.00121492	-0.00168004	-0.00224043	0.000695076	8.32531e-05	0.000674025	0.00165794	0.00166743	0.0022855	0.00324199	0.00243375
786	0.000654176	0.000532166	0.000693047	-0.00166421	-0.000975315	-0.00351087	0.00113894	-0.000891558	-0.00107567	-0.00187566	0.000894922	-0.000816414	-0.000188515	0.00134534	0.00136697	0.00125141	0.00240949	0.00159754
787	0.000458271	0.000372232	0.00041398	-0.00282612	-0.00217413	-0.00454669	0.000933427	-0.00110539	-0.00135654	-0.00202866	0.000223165	-0.00245732	-0.00137363	0.000958848	0.000824825	-0.000367311	0.00130473	0.000278729
788	0.00040859	0.000199737	0.000100602	-0.00373745	-0.00299266	-0.00499217	0.000579043	-0.00128801	-0.00143642	-0.00223095	-0.000404762	-0.00349365	-0.00253844	0.000114179	0.000288025	-0.00185673	7.82752e-05	-0.000798032
789	0.000731374	0.000343959	0.000336912	-0.00329143	-0.00225739	-0.00415268	0.000792983	-0.00121005	-0.00116297	-0.00193662	-0.000235334	-0.00302616	-0.00205557	0.000452514	0.000585387	-0.00150918	-6.1776e-05	-0.00056653
790	0.000790526	0.000616048	0.000700032	-0.00177115	-0.00131983	-0.00298588	0.000910897	-0.00111121	-0.00138993	-0.00207038	-0.00014263	-0.00192727	-0.000601339	0.00101404	0.000797388	-0.000636691	0.000820141	0.000362299
791	0.000668928	0.000746039	0.000813608	-0.000248155	-0.000149062	-0.00184862	0.000880312	-0.000745993	-0.00105973	-0.00156392	-1.65626e-05	-0.000641297	0.000568859	0.00123182	0.000895602	0.000471678	0.00137696	0.00104045
792	0.000888573	0.000799832	0.000993506	0.000947825	0.000507738	-0.000873056	0.000755448	-0.000543121	-0.000593438	-0.00142302	0.000230885	0.000106031	0.00130375	0.000983016	0.0011814	0.000894797	0.00159534	0.00155412
793	0.000584408	0.000511638	0.00068019	0.000805945	8.91525e-05	-0.000794035	0.000552714	-0.000780008	-0.00082947	-0.00143952	-0.000320885	0.000131162	0.000975973	0.000805951	0.000515298	0.00105668	0.00108338	0.00109045
794	0.000661611	0.000249783	0.000548384	0.000465568	0.000270653	5.30774e-05	0.000335164	0.00012512	-9.77827e-06	-0.000379888	-0.000293206	-3.44575e-05	0.000537554	0.000625638	0.000542401	0.000470133	0.000715615	0.000641443
795	0.000260676	0.00029659	0.000516134	4.61265e-08	0.000260528	0.000282137	0.000721511	0.000547184	0.000730664	0.000363088	0.000299042	-4.36298e-06	0.000631954	0.000766673	0.000920542	0.000161845	0.00112909	0.000693182
796	0.000117646	0.000364301	0.000565839	0.000223732	0.000278056	-0.000177052	0.000720516	9.03219e-05	0.000210386	-0.000213379	0.000489123	0.000443946	0.000746647	0.00108189	0.000841345	0.000850118	0.0016641	0.00121678
797	0.000451118	0.000329433	0.000422151	0.000700983	0.00036173	-0.000362684	0.000602876	6.38273e-05	6.48256e-05	-0.000374394	0.000279935	0.000586248	0.000641517	0.000857258	0.000737047	0.000980341	0.000899646	0.00116898
798	1.96677e-05	-4.2792e-05	-0.000130339	-0.000279303	-0.000380705	-0.000134967	0.000233124	0.000198443	4.22307e-05	-0.000351367	-2.59661e-05	-7.77409e-05	-0.000152815	-8.24222e-05	0.000214513	0.000157705	0.000392099	0.000409071
799	-0.000119953	-0.000274753	-0.00029699	-0.000333912	-0.000388211	-0.000184072	-0.000306084	-0.000245647	-0.000257473	-0.00055624	-0.000228946	-0.000329176	-0.000246688	-0.000211238	-0.000234194	-6.40896e-05	-0.000176517	8.00643e-05
800	-2.67221e-10	-4.21697e-10	-3.21581e-10	-5.90311e-10	-6.23603e-10	2.12181e-10	-1.44963e-10	-3.3509e-10	-3.22908e-10	-2.26132e-11	-5.23034e-10	-1.85903e-09	-1.3886e-09	-4.46156e-10	-1.3035e-10	-1.87192e-09	3.60042e-09	2.76954e-09

## Sheet: Day6
Title	Untitled-1
Comment
Date	2025-04-14 오후 12:50:32
Operator	sju
System Name	Undefined
Wavelength (nm)	Sample1	Sample2	Sample3	Sample4	Sample5	Sample6	Sample7	Sample8	Sample9	Sample10	Sample11	Sample12	Sample13	Sample14	Sample15	Sample16	Sample17	Sample18
200	3.32982	3.97884	3.47079	3.90474	3.24477	3.13057	3.68241	3.90582	3.27045	3.43044	3.68403	3.89839	3.27459	3.49402	3.96065	3.92183	3.03683	3.94129
201	4	3.98804	4	3.93468	3.59913	3.77483	3.84237	3.88475	3.81005	3.98622	3.8667	3.82626	3.74809	3.97301	3.91905	3.91951	3.51999	3.90689
202	3.98089	3.97387	3.81116	3.96846	3.98402	3.9786	3.98301	3.89433	3.97213	3.95908	3.79883	3.80764	3.80836	3.95505	3.79168	3.91948	3.92461	3.7997
203	3.97098	3.80836	3.83578	3.96047	3.88092	3.96434	3.95218	3.97107	3.96914	3.97328	3.83228	3.94409	3.87217	3.94871	3.90577	3.90684	3.89698	3.91429
204	3.8228	3.95948	3.99764	3.86392	3.9815	3.88519	3.77804	3.96489	3.96819	3.94359	3.9664	3.89185	3.79125	3.86642	3.74827	3.92602	3.75902	3.76563
205	3.98585	3.98584	3.98003	3.85503	3.97568	3.88595	3.99003	3.97194	3.97643	3.76607	3.96147	3.75979	3.95672	3.94258	3.82178	3.89745	3.70253	3.90481
206	3.85772	3.98751	3.89955	3.94867	3.96681	3.782	3.96418	3.94743	3.93967	3.99102	3.9428	3.8541	3.94337	3.71164	3.72467	3.7724	3.85429	3.77998
207	3.91837	3.98279	3.87106	3.73658	3.907	3.96927	3.94502	3.83748	3.76015	3.93417	3.84392	3.75667	3.93614	3.82149	3.83181	3.90263	3.76445	3.90713
208	3.87405	3.89339	4	3.87144	3.99096	3.75067	3.96476	3.98099	3.96742	3.8085	3.97117	3.89662	3.8324	3.96958	3.93274	3.72368	3.72556	3.92665
209	3.89307	3.83731	3.9673	3.92312	3.93961	3.81598	3.97671	3.96311	3.96428	3.98787	3.96015	3.82361	3.83179	3.94907	3.87992	3.94317	3.92761	3.89612
210	3.94058	4	3.90892	3.82651	3.81861	3.98901	3.95755	3.96831	3.96178	3.94523	3.94358	3.97616	3.95938	3.93268	3.91291	3.91347	3.90334	3.80548
211	3.86273	3.98157	3.99762	3.90177	3.99573	3.96916	3.91081	3.96621	3.97042	3.89972	3.88849	3.95581	3.93022	3.96035	3.80216	3.92179	3.90995	3.92951
212	3.99859	3.98884	3.98493	3.97097	3.9702	3.97469	3.97949	3.96942	3.96933	3.97681	3.96925	3.95899	3.89908	3.95852	3.87061	3.91947	3.90886	3.89029
213	3.97045	3.98192	3.98845	3.94851	3.97727	3.97316	3.9649	3.95742	3.96963	3.95645	3.95702	3.95221	3.94234	3.95072	3.93892	3.92011	3.90596	3.92667
214	3.98787	3.97354	3.98748	3.94836	3.97532	3.97358	3.97422	3.93742	3.96955	3.94385	3.96038	3.96104	3.94436	3.93545	3.93503	3.91993	3.89449	3.92033
215	3.9843	3.9885	3.98774	3.96819	3.97586	3.97347	3.97237	3.97158	3.96957	3.96972	3.95953	3.95956	3.94488	3.96104	3.93661	3.91999	3.90124	3.92207
216	3.98562	3.986	3.98767	3.96514	3.9757	3.97349	3.97288	3.96585	3.96957	3.96539	3.95947	3.95996	3.94474	3.95689	3.93635	3.91994	3.90963	3.92158
217	3.9839	3.98671	3.98769	3.96587	3.97579	3.97352	3.97273	3.96741	3.96955	3.96686	3.96063	3.95985	3.94477	3.95744	3.93574	3.92011	3.90824	3.92178
218	3.98972	3.9864	3.98768	3.96605	3.97558	3.97339	3.97283	3.96699	3.96964	3.96533	3.95538	3.95988	3.94477	3.95956	3.93859	3.91945	3.90919	3.92145
219	3.96468	3.98694	3.98769	3.96453	3.97635	3.9739	3.97256	3.96708	3.96928	3.9702	3.95063	3.95987	3.94473	3.94938	3.92642	3.92203	3.90667	3.92262
220	3.94829	3.98501	3.98767	3.97068	3.97334	3.9719	3.97359	3.96712	3.97069	3.9479	3.9627	3.95988	3.94489	3.95405	3.92849	3.90945	3.9162	3.91809
221	3.99182	3.99246	3.98776	3.94377	3.98506	3.9797	3.96958	3.96686	3.96522	3.87082	3.95252	3.95986	3.94427	3.92422	3.90809	3.84371	3.87447	3.93573
222	3.98334	3.95965	3.98741	3.93333	3.93121	3.94282	3.98513	3.96792	3.98644	3.91978	3.94948	3.95996	3.94669	3.88432	3.88837	3.87773	3.84987	3.85792
223	3.9856	3.9487	3.98875	3.96878	3.83238	3.84199	3.91604	3.96382	3.89204	3.92278	3.96162	3.95956	3.93515	3.97698	3.94549	3.87491	3.93704	3.82894
224	3.98499	3.99396	3.98357	3.97693	3.8327	3.89848	3.90013	3.97962	3.86651	3.90794	3.95908	3.96109	3.90864	3.86503	3.93385	3.86535	3.82173	3.94794
225	3.98518	3.98431	4	3.90548	3.92102	3.9873	3.98508	3.90742	3.99745	3.93021	3.95996	3.95524	3.95331	3.84795	3.93703	3.86317	3.80984	3.87629
226	3.985	3.98814	3.91244	3.89388	3.97287	3.97076	3.97735	3.88755	3.92667	3.91436	3.95581	3.97762	3.84974	3.98115	3.93579	3.75271	3.92664	3.87813
227	3.98556	3.98224	3.91895	3.99541	3.87346	3.97077	3.93296	3.96928	3.93284	3.9552	3.97166	3.87198	3.85648	3.94438	3.93767	3.86692	3.91093	3.93103
228	3.98348	4	3.97605	3.88445	3.80068	3.98729	3.93449	3.96611	3.97789	3.96209	3.90087	3.83942	3.91989	3.93659	3.92666	3.93705	3.86947	3.91751
229	3.99134	3.90662	3.96192	3.90177	3.85773	3.90189	3.98182	3.96646	3.96466	3.89032	3.90619	3.89638	3.79136	3.92535	3.86728	3.87976	3.81144	3.92941
230	3.95204	3.9237	3.9885	3.97613	3.91586	3.90189	3.96557	3.97049	3.98122	3.91777	3.98193	3.92803	3.88263	3.88672	3.89918	3.89136	3.88397	3.88497
231	3.94264	4	3.98291	3.96188	3.95248	3.97606	3.96979	3.94871	3.91015	3.914	3.89663	3.9646	3.96334	3.92331	3.94515	3.92616	3.88028	3.89577
232	3.97047	3.97329	3.98768	3.95802	3.97696	3.97279	3.97308	3.95551	3.92102	3.92032	3.92121	3.96631	3.90924	3.96335	3.92881	3.91839	3.8491	3.92745
233	4	4	3.99179	3.96557	3.97883	3.97246	3.97386	3.9686	3.97246	3.977	3.96866	3.91535	3.92506	3.95496	3.93248	3.92037	3.8999	3.92
234	3.63492	3.76987	3.9714	3.94914	3.96204	3.97262	3.96812	3.9705	3.97012	3.96252	3.95556	3.93958	3.95367	3.96293	3.94049	3.91786	3.89396	3.92297
235	3.84473	3.7404	4	4	4	3.84348	3.99011	3.95211	3.96408	3.97155	3.96745	3.95268	3.92592	3.93953	3.92296	3.90294	3.90723	3.91826
236	3.90198	3.43786	3.57274	3.518	3.60911	3.51798	3.82612	4	3.99065	3.90235	3.92643	4	4	4	3.96547	3.97295	3.85769	3.93404
237	3.39963	3.34093	3.29794	3.23795	3.20506	3.21718	3.46487	3.55614	3.7933	3.52574	4	3.64641	3.47133	3.47208	3.36544	3.53989	3.71304	3.79894
238	3.23786	3.19464	3.2829	3.12807	3.05136	3.12443	3.48607	3.21136	3.43805	3.35467	3.49444	3.59358	3.16154	3.09836	3.12564	3.26561	3.33452	3.39889
239	3.004	3.09932	3.23096	3.04258	3.0651	3.03232	3.29158	3.22731	3.17397	3.16071	3.20361	3.35341	3.13753	3.06258	3.05582	3.16673	3.19091	3.26254
240	3.06045	3.04748	3.01971	3.02967	3.00855	2.96595	3.06928	3.10305	3.10784	3.07531	3.14936	3.04282	3.05478	3.23236	3.00441	3.07523	3.04065	3.35572
241	2.91343	2.87795	2.87571	2.84289	2.97841	2.89987	2.90972	2.94819	3.1171	2.90233	3.04392	3.02027	2.93466	2.90925	2.94752	3.11133	3.01776	3.15796
242	2.85076	2.9368	2.86496	2.7798	2.85615	2.81064	3.03856	2.90602	2.91717	2.90057	2.93739	2.8656	2.87393	2.82926	2.82735	2.97477	2.92256	2.93458
243	2.67885	2.81373	2.94424	2.82132	2.80916	2.78246	2.98344	2.90902	2.87754	2.96433	3.04074	2.93039	2.90419	2.80436	2.77258	2.87669	2.88668	2.84264
244	2.81413	2.76065	2.80714	2.66435	2.79024	2.81782	2.79605	2.91186	2.80752	2.85468	2.90067	2.87008	2.72527	2.75728	2.7993	2.86455	2.81049	2.85535
245	2.71267	2.73391	2.75204	2.67376	2.63492	2.73931	2.79765	2.79844	2.79538	2.79994	2.80271	2.77125	2.70516	2.65968	2.61439	2.96919	2.7772	2.76343
246	2.62464	2.70937	2.72957	2.66272	2.60071	2.61628	3.07661	2.84226	2.69318	2.78023	2.86518	2.78332	2.67063	2.65039	2.58025	2.83731	2.76007	2.74163
247	2.70778	2.62783	2.74281	2.6034	2.6457	2.55245	2.91971	2.73618	2.82422	2.78609	2.73316	2.6642	2.83259	2.64172	2.65486	2.77148	2.75248	2.85806
248	2.65147	2.67472	2.7143	2.66507	2.66284	2.57324	2.70463	2.79986	2.77802	2.68399	2.70676	2.68926	2.70174	2.5597	2.50088	2.59021	2.70888	2.78939
249	2.60047	2.6362	2.62031	2.49549	2.5857	2.5409	2.75438	2.66754	2.61192	2.62191	2.79584	2.72428	2.65379	2.59806	2.51011	2.8074	2.66818	2.81601
250	2.65292	2.59582	2.5204	2.54929	2.56832	2.61378	2.70925	2.74681	2.76341	2.76805	2.64553	2.81865	2.56789	2.50214	2.50336	2.65321	2.66845	2.63708
251	2.52126	2.55856	2.52023	2.42753	2.48411	2.4748	2.73987	2.68405	2.67635	2.75616	2.6716	2.68854	2.6336	2.4326	2.39469	2.68174	2.83736	2.70382
252	2.4871	2.45851	2.49925	2.36391	2.49904	2.40198	2.61683	2.65185	2.61171	2.58884	2.68018	2.64187	2.48299	2.40413	2.34828	2.60465	2.76121	2.75725
253	2.44422	2.43406	2.46484	2.3329	2.3431	2.36024	2.60553	2.65233	2.64396	2.65522	2.63777	2.68231	2.52891	2.31874	2.28335	2.65711	2.60014	2.71087
254	2.35298	2.39846	2.40047	2.2395	2.30258	2.23617	2.55264	2.63574	2.5928	2.60566	2.55237	2.72864	2.39247	2.2787	2.22515	2.64096	2.65941	2.62001
255	2.26998	2.31916	2.35119	2.12227	2.19508	2.21514	2.58002	2.61186	2.5664	2.64902	2.61654	2.67525	2.33623	2.24747	2.16531	2.57203	2.55934	2.77344
256	2.24044	2.19081	2.20609	2.01005	2.10462	2.08555	2.49668	2.52661	2.47174	2.6195	2.56871	2.60193	2.30852	2.14912	2.08414	2.54349	2.58947	2.58672
257	2.10025	2.10969	2.12501	1.87203	2.01013	1.97858	2.48657	2.52485	2.51229	2.47914	2.58157	2.62621	2.22652	2.06672	2.03078	2.57733	2.6218	2.65407
258	2.00814	2.01188	2.04216	1.75932	1.89615	1.88025	2.56425	2.46944	2.57145	2.5782	2.48071	2.56489	2.15482	2.00307	1.97852	2.52198	2.53834	2.64036
259	1.87706	1.90074	1.92547	1.66042	1.80218	1.7616	2.46089	2.51894	2.50661	2.45998	2.4474	2.50849	2.09587	1.94788	1.90768	2.53989	2.50764	2.59657
260	1.76866	1.77858	1.80598	1.56279	1.69615	1.65509	2.45074	2.44502	2.46635	2.43539	2.47589	2.50447	2.05731	1.87434	1.8614	2.48542	2.47091	2.54914
261	1.66349	1.68659	1.69637	1.46907	1.61158	1.57519	2.45072	2.522	2.41819	2.37726	2.37424	2.37046	1.98094	1.81404	1.78226	2.45679	2.51395	2.40391
262	1.57262	1.57848	1.61009	1.37832	1.51912	1.48041	2.47885	2.38813	2.4026	2.34378	2.36246	2.37043	1.89387	1.74839	1.72264	2.47754	2.45679	2.50557
263	1.48858	1.494	1.52107	1.30391	1.43431	1.39565	2.35898	2.34368	2.31634	2.29404	2.32052	2.33046	1.84804	1.68722	1.67177	2.4627	2.38522	2.38607
264	1.39655	1.41166	1.44112	1.22615	1.36529	1.32313	2.26334	2.35321	2.27096	2.24451	2.32737	2.31557	1.77733	1.62837	1.60527	2.38883	2.35274	2.40159
265	1.32504	1.33642	1.35987	1.16475	1.30054	1.25442	2.23746	2.2975	2.22045	2.18274	2.28338	2.26827	1.71467	1.56981	1.5443	2.35546	2.34967	2.36015
266	1.25677	1.2677	1.29182	1.10603	1.23808	1.19473	2.20312	2.22816	2.20214	2.12032	2.20182	2.19968	1.65857	1.51229	1.48806	2.32402	2.3399	2.32121
267	1.19508	1.20353	1.22619	1.05049	1.17847	1.13703	2.11331	2.20333	2.10294	2.09409	2.13065	2.14395	1.60445	1.46287	1.43566	2.31219	2.30159	2.31841
268	1.13551	1.14358	1.16704	0.999339	1.12709	1.08568	2.03851	2.12201	2.02234	2.00651	2.0828	2.11996	1.54612	1.40967	1.38643	2.28246	2.24646	2.25583
269	1.08279	1.08857	1.11219	0.953128	1.07758	1.03475	1.98223	2.083	1.98301	1.91661	2.02971	2.032	1.49185	1.3526	1.34263	2.21867	2.22016	2.15903
270	1.02821	1.03545	1.05734	0.908051	1.02868	0.98705	1.91415	2.01985	1.90188	1.84027	1.94087	1.93987	1.43901	1.3059	1.29043	2.18457	2.18181	2.15785
271	0.981842	0.986021	1.00675	0.865746	0.983458	0.94288	1.82371	1.93633	1.82063	1.77039	1.87542	1.89032	1.39028	1.25487	1.23977	2.14632	2.17286	2.14876
272	0.93587	0.940749	0.963897	0.828554	0.941129	0.90056	1.77335	1.87141	1.7298	1.70654	1.80905	1.82804	1.33869	1.20941	1.19695	2.11182	2.08433	2.07205
273	0.892914	0.899158	0.922429	0.79103	0.903286	0.861222	1.70082	1.79741	1.66597	1.62862	1.74248	1.7398	1.29371	1.16522	1.14573	2.06619	2.0509	2.00216
274	0.852768	0.859463	0.879714	0.754845	0.865178	0.821624	1.62576	1.72425	1.60346	1.55329	1.68381	1.67092	1.2568	1.12001	1.10522	2.00703	2.0148	1.97073
275	0.813925	0.819059	0.840168	0.718577	0.824755	0.7859	1.55057	1.65009	1.52397	1.48239	1.61703	1.61706	1.19958	1.07796	1.06505	1.94129	1.99463	1.96631
276	0.775449	0.780175	0.798508	0.684607	0.784368	0.748687	1.46746	1.59085	1.43847	1.41997	1.55142	1.55027	1.16066	1.03558	1.02195	1.90035	1.95792	1.91
277	0.733013	0.74129	0.757882	0.648467	0.747633	0.710071	1.40249	1.51418	1.37767	1.34972	1.47673	1.47506	1.11547	0.990705	0.980304	1.83768	1.88496	1.82019
278	0.694878	0.700048	0.718531	0.613194	0.707392	0.672817	1.32952	1.45754	1.30734	1.27944	1.40449	1.4028	1.06558	0.950829	0.935464	1.79712	1.84305	1.75304
279	0.659627	0.664267	0.681336	0.579584	0.66951	0.635975	1.25876	1.37724	1.23485	1.20927	1.33657	1.33614	1.0235	0.905384	0.896954	1.7548	1.82396	1.75428
280	0.624631	0.628663	0.646375	0.549686	0.636388	0.603657	1.19849	1.3109	1.17169	1.14748	1.26739	1.27401	0.984662	0.870534	0.857737	1.71339	1.75479	1.66579
281	0.594949	0.600011	0.615539	0.521474	0.607526	0.57398	1.14184	1.2538	1.11457	1.09253	1.20601	1.2222	0.952488	0.837437	0.826039	1.64598	1.69661	1.60889
282	0.566726	0.571589	0.586653	0.494178	0.576035	0.543844	1.08083	1.20178	1.05269	1.03703	1.15268	1.15447	0.912912	0.800614	0.793869	1.58776	1.66225	1.57193
283	0.533501	0.538368	0.552654	0.466481	0.544935	0.513345	1.02353	1.13718	0.996056	0.977106	1.09095	1.08891	0.878341	0.771985	0.760099	1.53106	1.62783	1.4998
284	0.50028	0.503536	0.518321	0.434473	0.510044	0.481092	0.962102	1.07292	0.942182	0.920928	1.02699	1.03294	0.840505	0.732164	0.72662	1.47962	1.56414	1.4231
285	0.460847	0.46545	0.478067	0.39964	0.469297	0.44218	0.899011	1.01243	0.876505	0.864035	0.96645	0.969496	0.801523	0.692085	0.685688	1.41936	1.50644	1.38391
286	0.42171	0.425758	0.437487	0.363553	0.428837	0.40257	0.837763	0.94488	0.813612	0.796823	0.900344	0.905675	0.754252	0.64908	0.644718	1.35449	1.43575	1.32817
287	0.384003	0.3882	0.398064	0.327465	0.388119	0.364587	0.776865	0.879234	0.751825	0.738969	0.835975	0.843305	0.709617	0.608938	0.602026	1.29741	1.38989	1.25802
288	0.349548	0.354023	0.363772	0.294931	0.351368	0.329645	0.720765	0.818896	0.697357	0.684341	0.776912	0.783906	0.671538	0.570262	0.565596	1.24129	1.3338	1.19882
289	0.321146	0.324976	0.333908	0.268248	0.320517	0.300493	0.672036	0.771863	0.648751	0.634694	0.723711	0.730354	0.63732	0.537159	0.534305	1.18263	1.28031	1.14061
290	0.296299	0.300304	0.309962	0.244191	0.292882	0.275399	0.628658	0.72327	0.605297	0.592591	0.674171	0.682185	0.606174	0.508394	0.505597	1.14105	1.2226	1.10036
291	0.27415	0.279236	0.286874	0.223998	0.270687	0.253362	0.590281	0.683527	0.569609	0.553527	0.633816	0.640063	0.579599	0.483095	0.480387	1.08682	1.17626	1.03837
292	0.255574	0.260825	0.268291	0.206137	0.249839	0.234267	0.555253	0.64509	0.5325	0.517491	0.595431	0.601018	0.554051	0.460013	0.458079	1.04046	1.13717	0.996903
293	0.239328	0.244154	0.250314	0.190194	0.231744	0.216364	0.52015	0.60814	0.50049	0.48476	0.557671	0.564172	0.530631	0.438534	0.436259	0.996943	1.09301	0.951802
294	0.223191	0.227441	0.234985	0.175591	0.215514	0.200683	0.488776	0.575388	0.468428	0.454058	0.52445	0.532835	0.508325	0.419752	0.416769	0.954935	1.05255	0.911915
295	0.20875	0.214453	0.220133	0.162405	0.200697	0.186746	0.462063	0.545545	0.44168	0.426468	0.495738	0.502473	0.488258	0.400786	0.398263	0.917635	1.00926	0.868038
296	0.196978	0.20223	0.20868	0.151393	0.188163	0.174359	0.439016	0.519263	0.418128	0.402732	0.468984	0.474665	0.46864	0.383579	0.382422	0.881057	0.9763	0.836176
297	0.186796	0.191017	0.19713	0.140864	0.176357	0.163296	0.415293	0.496296	0.395974	0.381376	0.444162	0.452814	0.451649	0.369525	0.367854	0.848968	0.938802	0.803583
298	0.177147	0.181669	0.187394	0.132229	0.166277	0.153976	0.396936	0.474304	0.37736	0.36312	0.423783	0.43075	0.436635	0.355114	0.354796	0.820606	0.905054	0.774384
299	0.168805	0.173491	0.178681	0.123861	0.157179	0.145433	0.379869	0.455776	0.361031	0.345808	0.406324	0.412623	0.421641	0.342878	0.341955	0.79165	0.87491	0.745664
300	0.161585	0.165765	0.17142	0.117248	0.149567	0.137548	0.365352	0.439684	0.346658	0.330021	0.389167	0.395434	0.409031	0.332387	0.33064	0.764775	0.846119	0.721754
301	0.154728	0.158728	0.164353	0.110389	0.142545	0.13022	0.350804	0.423119	0.33264	0.316975	0.373021	0.379068	0.396193	0.321624	0.320006	0.739421	0.817982	0.699362
302	0.148574	0.152722	0.157731	0.104509	0.135436	0.123856	0.337932	0.408261	0.319542	0.304547	0.358963	0.365323	0.383273	0.311212	0.310046	0.718942	0.795757	0.67627
303	0.142818	0.14693	0.151868	0.0988101	0.129068	0.118004	0.326761	0.395348	0.308647	0.292498	0.346438	0.352452	0.372512	0.301823	0.300534	0.69793	0.772839	0.655249
304	0.137797	0.141638	0.146885	0.0938127	0.123822	0.112928	0.31579	0.384114	0.298826	0.281997	0.335143	0.341049	0.361729	0.293167	0.291629	0.677519	0.750975	0.636479
305	0.132953	0.136672	0.142113	0.0892705	0.118721	0.107896	0.305821	0.372714	0.289638	0.272616	0.323979	0.32978	0.350955	0.284964	0.283019	0.658155	0.731215	0.617727
306	0.128505	0.132771	0.137481	0.0854216	0.113834	0.103747	0.2974	0.362945	0.280666	0.263974	0.314528	0.319902	0.341348	0.277367	0.275416	0.640191	0.710963	0.599941
307	0.124106	0.128528	0.133176	0.081548	0.109229	0.0993506	0.288909	0.352815	0.272642	0.255473	0.304732	0.310429	0.331609	0.269355	0.267875	0.62332	0.690811	0.583951
308	0.120843	0.124649	0.129574	0.0773353	0.105426	0.0953434	0.281137	0.344608	0.265679	0.24778	0.295746	0.301786	0.322877	0.262546	0.26075	0.607787	0.672343	0.567873
309	0.117267	0.121339	0.126137	0.0741246	0.101165	0.0911551	0.27352	0.335229	0.258333	0.240502	0.2876	0.292606	0.315	0.256015	0.254382	0.591616	0.655492	0.553505
310	0.114165	0.117983	0.121989	0.071047	0.0975551	0.0886245	0.267491	0.327753	0.25186	0.234246	0.279769	0.285583	0.307695	0.249248	0.247666	0.576693	0.640379	0.540043
311	0.110609	0.11507	0.118801	0.0679243	0.0944547	0.0850632	0.260725	0.32032	0.245661	0.227196	0.272951	0.277934	0.298936	0.243166	0.241809	0.56417	0.622684	0.52753
312	0.107731	0.111566	0.116444	0.0651088	0.0913693	0.082154	0.254638	0.31264	0.239744	0.221301	0.265525	0.27159	0.291946	0.237599	0.236356	0.550882	0.609091	0.515998
313	0.105261	0.109173	0.113535	0.0629075	0.0884407	0.0791764	0.249152	0.307357	0.23431	0.215898	0.260811	0.265336	0.285376	0.232349	0.230464	0.542325	0.598212	0.506573
314	0.103279	0.107302	0.110738	0.0607286	0.0863638	0.0773129	0.245226	0.301268	0.230527	0.21155	0.254294	0.259918	0.279981	0.227754	0.22683	0.530876	0.586062	0.496248
315	0.100498	0.104351	0.108608	0.0589736	0.0835923	0.074826	0.239547	0.295724	0.225455	0.206573	0.248946	0.254002	0.273885	0.223212	0.221226	0.521406	0.574759	0.486531
316	0.0989879	0.103325	0.106759	0.056608	0.0823852	0.0728726	0.23512	0.28979	0.221626	0.202427	0.244079	0.248706	0.26929	0.218972	0.217626	0.510195	0.56463	0.478442
317	0.0964023	0.100006	0.104388	0.0542325	0.0790632	0.0704588	0.229992	0.28532	0.21689	0.197906	0.238475	0.244031	0.263791	0.214365	0.212686	0.502416	0.553351	0.466422
318	0.0945206	0.0984463	0.102018	0.0524556	0.0766048	0.0679033	0.226486	0.27928	0.211898	0.193923	0.234246	0.237668	0.256949	0.209999	0.206893	0.492085	0.543609	0.457839
319	0.0922387	0.0969506	0.101079	0.0511885	0.0754162	0.0668926	0.221974	0.275263	0.209374	0.189579	0.228683	0.233239	0.252782	0.205885	0.203816	0.482146	0.533417	0.450311
320	0.0903963	0.0947733	0.0989075	0.0497556	0.0727447	0.064257	0.217461	0.268607	0.203532	0.185275	0.224486	0.228179	0.247563	0.200732	0.198681	0.471493	0.518987	0.439592
321	0.0876809	0.0911682	0.0950564	0.0469032	0.0699197	0.0613087	0.212192	0.261718	0.198666	0.179454	0.217753	0.22252	0.240355	0.19459	0.191872	0.458888	0.508224	0.426875
322	0.0872611	0.090998	0.0940287	0.0459256	0.0687232	0.0607228	0.208235	0.258085	0.195154	0.17638	0.213789	0.217224	0.236072	0.191816	0.189341	0.448231	0.494685	0.418523
323	0.0839724	0.087395	0.0919811	0.0437159	0.0661629	0.0590924	0.203224	0.252805	0.191566	0.172338	0.208268	0.213268	0.230447	0.18748	0.185374	0.441278	0.484452	0.410795
324	0.0827625	0.086966	0.0909741	0.0433428	0.0654624	0.0574163	0.199789	0.248424	0.187702	0.168827	0.205454	0.208995	0.226363	0.183744	0.181383	0.43361	0.476457	0.402936
325	0.0817457	0.0843629	0.0887686	0.041882	0.0631964	0.0556973	0.196272	0.24376	0.183186	0.165272	0.200615	0.204352	0.220536	0.179612	0.177102	0.422221	0.463877	0.39197
326	0.0788596	0.0827873	0.0875743	0.039482	0.0614364	0.0542005	0.193119	0.238496	0.180565	0.161464	0.195823	0.200353	0.216541	0.175147	0.172435	0.415031	0.455795	0.386601
327	0.078771	0.0819683	0.0870999	0.0390628	0.0613167	0.0533542	0.190014	0.236408	0.178191	0.160387	0.193606	0.197762	0.212563	0.173139	0.170786	0.409609	0.450928	0.382013
328	0.076504	0.0810551	0.0846772	0.0377112	0.0592625	0.0518439	0.18758	0.232189	0.174855	0.157174	0.190956	0.194578	0.209236	0.169999	0.16745	0.404138	0.44505	0.376662
329	0.074713	0.079497	0.0827417	0.0366041	0.0576387	0.0501841	0.18512	0.228561	0.172585	0.154163	0.187809	0.19145	0.206596	0.166905	0.164296	0.396082	0.43866	0.37091
330	0.0737226	0.0777367	0.0813981	0.0353405	0.0564317	0.0488537	0.181932	0.225827	0.170134	0.151766	0.184901	0.188376	0.203229	0.163546	0.161006	0.392068	0.433398	0.365564
331	0.0723188	0.0763411	0.079839	0.0336999	0.0546399	0.0470606	0.178407	0.222399	0.166438	0.148875	0.181013	0.184745	0.19818	0.160784	0.158136	0.386689	0.426462	0.359656
332	0.0712245	0.0749086	0.0788952	0.0328566	0.0538238	0.0465556	0.176022	0.219844	0.164145	0.147252	0.178513	0.182575	0.196167	0.157349	0.154865	0.380931	0.420702	0.353672
333	0.069791	0.0732679	0.077536	0.031662	0.0521003	0.0452508	0.17414	0.216124	0.162184	0.14367	0.174321	0.179578	0.192334	0.154709	0.15186	0.376069	0.415135	0.347974
334	0.0688813	0.072546	0.0757059	0.0307888	0.0506572	0.0441685	0.171794	0.213616	0.160252	0.139829	0.172409	0.176332	0.188276	0.152322	0.150061	0.368182	0.408637	0.344573
335	0.0681157	0.071187	0.0755136	0.0298138	0.0501094	0.0425907	0.169038	0.211248	0.157527	0.138823	0.170397	0.174482	0.185484	0.150285	0.147282	0.364013	0.403642	0.33766
336	0.0667295	0.0705603	0.074331	0.029133	0.0482854	0.0425514	0.166643	0.207394	0.155341	0.1371	0.167729	0.171023	0.183444	0.148088	0.144689	0.360585	0.396429	0.333016
337	0.0653577	0.0696055	0.072402	0.0281783	0.0475669	0.0412329	0.164749	0.204984	0.153713	0.134837	0.164734	0.168328	0.180391	0.144984	0.142392	0.353296	0.392696	0.32872
338	0.0635947	0.0678226	0.0714364	0.0263539	0.0463459	0.0396037	0.161264	0.201843	0.151108	0.132148	0.161814	0.164847	0.17736	0.142606	0.138396	0.349309	0.387769	0.324669
339	0.0633352	0.0667918	0.0711682	0.0260366	0.0459627	0.0394064	0.160037	0.199292	0.14909	0.130315	0.160144	0.163024	0.175844	0.140016	0.137579	0.346135	0.383048	0.319747
340	0.0623416	0.0656781	0.0694014	0.0254885	0.0445536	0.0376237	0.157997	0.1972	0.147257	0.128524	0.157377	0.161129	0.173314	0.138149	0.134737	0.342263	0.379277	0.317585
341	0.0615169	0.0650685	0.0696294	0.0244411	0.0440343	0.0371484	0.156657	0.195989	0.146541	0.127565	0.15633	0.161248	0.171544	0.137195	0.133472	0.339086	0.376809	0.315089
342	0.0613896	0.0648704	0.0679478	0.0246127	0.0429826	0.0373174	0.155187	0.194819	0.144679	0.127221	0.15462	0.158221	0.168641	0.136241	0.132283	0.335627	0.372272	0.311209
343	0.0605736	0.0639794	0.0682767	0.0240348	0.0426445	0.0356914	0.153751	0.192443	0.142631	0.124248	0.152746	0.156392	0.166774	0.133765	0.130191	0.331739	0.368663	0.306939
344	0.0588748	0.0627718	0.0665578	0.0223076	0.0413464	0.0353025	0.151089	0.189096	0.140862	0.122453	0.150234	0.153679	0.164266	0.131631	0.128054	0.326834	0.363655	0.30294
345	0.0580065	0.0619366	0.0657234	0.0222132	0.0407934	0.0343915	0.149373	0.186881	0.138624	0.12129	0.147668	0.151349	0.162088	0.129212	0.125241	0.323735	0.361864	0.298586
346	0.05815	0.0615505	0.0654972	0.0218434	0.0398438	0.033173	0.147516	0.184944	0.137271	0.119318	0.146508	0.149642	0.159077	0.126795	0.123315	0.317984	0.357027	0.295057
347	0.0565105	0.0598991	0.0639319	0.0202656	0.0380716	0.0321749	0.144593	0.182012	0.135465	0.115905	0.143855	0.147	0.156628	0.124603	0.120246	0.313762	0.351261	0.290724
348	0.0561475	0.0588964	0.062652	0.0197922	0.0375808	0.0322601	0.144247	0.180039	0.134448	0.11493	0.141904	0.14549	0.155312	0.122648	0.119205	0.309659	0.347161	0.28728
349	0.0550347	0.0578503	0.0621813	0.0193605	0.0369553	0.0313386	0.141751	0.178594	0.131784	0.113512	0.140021	0.142409	0.151547	0.119878	0.116487	0.3046	0.341862	0.282587
350	0.0543992	0.0574276	0.0613927	0.0183567	0.0362601	0.0305322	0.140052	0.1762	0.13014	0.111799	0.1383	0.141264	0.150399	0.118352	0.114819	0.300652	0.337258	0.279008
351	0.0535892	0.0571706	0.0606704	0.0185883	0.0358883	0.0302771	0.139201	0.17483	0.129716	0.110659	0.13695	0.139983	0.147986	0.116806	0.113384	0.297807	0.334541	0.274793
352	0.0523357	0.0559776	0.059728	0.0177285	0.0349394	0.0296689	0.137164	0.173066	0.128217	0.109525	0.133925	0.138266	0.14631	0.114928	0.11115	0.293062	0.330707	0.271796
353	0.0511958	0.0546217	0.0586995	0.016617	0.0341084	0.0284166	0.135462	0.170351	0.12561	0.107198	0.132036	0.135905	0.143253	0.112328	0.108948	0.28931	0.326094	0.267816
354	0.0511099	0.0540153	0.0585048	0.0166121	0.0339788	0.0282263	0.133685	0.168944	0.123962	0.106461	0.131137	0.134861	0.141556	0.110594	0.107099	0.286117	0.321835	0.263753
355	0.050779	0.0536061	0.0575749	0.0163453	0.0333387	0.0274885	0.132103	0.167249	0.123052	0.105064	0.129113	0.132976	0.140177	0.109118	0.105105	0.282182	0.317721	0.260456
356	0.0497874	0.0528679	0.0564502	0.0152064	0.0320101	0.0265343	0.130407	0.164871	0.121823	0.103454	0.126777	0.130726	0.137799	0.10723	0.103834	0.277794	0.31489	0.257911
357	0.0496964	0.052097	0.0563409	0.0150879	0.0319128	0.0265605	0.128795	0.162849	0.120057	0.102346	0.12613	0.129744	0.136252	0.105762	0.102162	0.27368	0.31111	0.254837
358	0.0485686	0.0516482	0.0558236	0.0146145	0.0316614	0.026601	0.128169	0.161596	0.118444	0.100931	0.124871	0.127874	0.134467	0.10452	0.100417	0.271495	0.308262	0.251514
359	0.0479046	0.0510411	0.0550307	0.0143207	0.0305903	0.0264985	0.127168	0.160632	0.118049	0.100185	0.12334	0.126385	0.1322	0.102989	0.0992751	0.268285	0.303854	0.248324
360	0.0473889	0.0500936	0.0545473	0.0138664	0.0297273	0.0254443	0.125344	0.159126	0.116764	0.0982384	0.121529	0.124757	0.131021	0.101594	0.0970885	0.264439	0.300797	0.244889
361	0.0469793	0.0492283	0.053506	0.0130569	0.0292858	0.0247223	0.122948	0.156743	0.115037	0.0975072	0.119908	0.123825	0.1293	0.0991554	0.0954246	0.261244	0.297461	0.241644
362	0.0465651	0.0491962	0.0529689	0.0133743	0.0295001	0.0249062	0.122856	0.155822	0.113771	0.0960451	0.118193	0.123142	0.127647	0.0989614	0.0946211	0.258202	0.29535	0.239252
363	0.0463148	0.0489645	0.0524554	0.0130133	0.0292287	0.0241147	0.120802	0.154037	0.113215	0.09557	0.117788	0.121089	0.125751	0.0976732	0.0930581	0.255045	0.29047	0.23615
364	0.0449805	0.048457	0.0523337	0.0127515	0.0286958	0.0242809	0.120162	0.152827	0.112567	0.0941701	0.116659	0.120237	0.125345	0.0951952	0.0922686	0.25354	0.288089	0.23442
365	0.0444238	0.0472197	0.0509871	0.0123093	0.028574	0.0228205	0.11836	0.15076	0.110961	0.0925816	0.114037	0.119098	0.122067	0.0934797	0.0903405	0.249919	0.285797	0.231241
366	0.0448537	0.0471133	0.0511395	0.0118553	0.0278122	0.0234398	0.117617	0.150029	0.108803	0.091824	0.11444	0.11769	0.121396	0.0928305	0.0897326	0.246655	0.282675	0.229294
367	0.044312	0.0468163	0.0503517	0.011184	0.0275242	0.0224505	0.117198	0.148554	0.108705	0.0906715	0.111541	0.116142	0.120635	0.0920435	0.0879415	0.245869	0.281651	0.227463
368	0.0429176	0.0458187	0.049495	0.011131	0.0275466	0.0225284	0.115174	0.146637	0.106743	0.0891612	0.111658	0.114193	0.118455	0.0909407	0.0865057	0.242764	0.278593	0.224452
369	0.0420142	0.0449636	0.048164	0.0103734	0.0258715	0.0210867	0.113076	0.143788	0.10593	0.0887948	0.109804	0.112932	0.116642	0.0879292	0.0847721	0.239576	0.273657	0.220444
370	0.042352	0.0451029	0.0487535	0.0105552	0.0259664	0.0209882	0.112964	0.143656	0.105712	0.0889517	0.107886	0.112125	0.116486	0.0877576	0.0843645	0.236558	0.272822	0.218993
371	0.0414006	0.0438641	0.0461835	0.0106703	0.0250829	0.0209166	0.112303	0.143203	0.104035	0.0863122	0.107218	0.11058	0.114447	0.0866911	0.0824454	0.235353	0.270815	0.217477
372	0.0410225	0.0432977	0.0473943	0.00966996	0.0246423	0.0212774	0.110362	0.14201	0.104285	0.0860892	0.106453	0.110172	0.113361	0.0858886	0.0818526	0.232672	0.268981	0.214508
373	0.0408149	0.0435393	0.0468937	0.00949518	0.0250387	0.0201416	0.109681	0.140153	0.10241	0.0856673	0.104971	0.109416	0.113201	0.0841242	0.0809963	0.229525	0.268179	0.212324
374	0.0404603	0.0430272	0.046388	0.00894489	0.0239755	0.0193251	0.109398	0.138646	0.102052	0.0844314	0.103636	0.108177	0.111808	0.0836644	0.0793239	0.22685	0.264294	0.211642
375	0.0403459	0.0420292	0.0455202	0.00934975	0.023431	0.0194239	0.108357	0.138815	0.100844	0.0834442	0.103611	0.106904	0.109869	0.0833228	0.0795793	0.225841	0.261943	0.209495
376	0.0393211	0.0417536	0.0444017	0.00846445	0.0237185	0.0190115	0.106146	0.137533	0.0997661	0.0829938	0.102942	0.105837	0.10852	0.0816464	0.0780762	0.224435	0.259614	0.206905
377	0.0379525	0.041378	0.044267	0.00743076	0.0227947	0.0187096	0.105912	0.13596	0.0988148	0.0805756	0.100891	0.104467	0.106464	0.0795236	0.0766905	0.22088	0.257074	0.20413
378	0.0374664	0.0404064	0.0441551	0.00780873	0.0217712	0.0180984	0.105989	0.134771	0.097852	0.0805894	0.0996282	0.102023	0.105712	0.0793284	0.0770313	0.22027	0.25668	0.203333
379	0.0378879	0.0409442	0.0436043	0.0078533	0.0224353	0.018586	0.105308	0.134518	0.0976621	0.0806434	0.0989177	0.10234	0.106439	0.0790312	0.0764779	0.219549	0.255491	0.203381
380	0.0369864	0.039989	0.0424691	0.00733538	0.0211931	0.0178914	0.103514	0.132987	0.096326	0.0785345	0.0976528	0.1009	0.104114	0.0779842	0.0744844	0.216111	0.25172	0.199479
381	0.0367248	0.0388562	0.0419731	0.00675405	0.0209892	0.0173347	0.102271	0.131639	0.094627	0.0780628	0.0966538	0.10028	0.103425	0.0773316	0.073645	0.213692	0.25019	0.197528
382	0.0362823	0.0383082	0.0415289	0.00661182	0.0208349	0.0167749	0.101091	0.130116	0.0945291	0.0768108	0.0953025	0.0993886	0.102202	0.0763323	0.0728339	0.212299	0.24845	0.195944
383	0.0356224	0.0380335	0.0407495	0.00623416	0.0203371	0.0160997	0.100469	0.129145	0.0938648	0.0758311	0.0943099	0.0979195	0.101559	0.0751883	0.0715508	0.210773	0.246378	0.194969
384	0.0356898	0.0381473	0.0410226	0.00651186	0.0200681	0.0159799	0.100557	0.127887	0.0926035	0.0751663	0.093829	0.0970692	0.100622	0.075061	0.0712316	0.208269	0.245318	0.193935
385	0.0350788	0.0377044	0.0403786	0.00637024	0.0199306	0.0160985	0.0993037	0.127082	0.0923268	0.0752277	0.0928959	0.0966822	0.0999833	0.0740345	0.0706075	0.207765	0.243074	0.191813
386	0.0341939	0.0370734	0.0393883	0.00580745	0.0192694	0.0152724	0.097397	0.126385	0.0912406	0.0739174	0.0913581	0.0948547	0.0987411	0.073212	0.0698183	0.206158	0.242281	0.189772
387	0.0348364	0.0371685	0.0391052	0.00608992	0.0194222	0.0153352	0.0980008	0.125585	0.0912657	0.0736937	0.0913129	0.0948833	0.0984099	0.0726931	0.0697134	0.205745	0.241527	0.190357
388	0.0337129	0.036304	0.0386595	0.00487657	0.0185342	0.0146632	0.0965593	0.124127	0.0893477	0.0725717	0.0903205	0.0934705	0.098042	0.0718456	0.0683793	0.203413	0.239253	0.187705
389	0.0331177	0.0357945	0.0382423	0.00478202	0.018498	0.0146878	0.0949115	0.122701	0.088653	0.0715718	0.0887532	0.0932623	0.0963767	0.0710562	0.0683193	0.201199	0.237023	0.186051
390	0.0333616	0.0358972	0.0378579	0.00508443	0.0182961	0.0142322	0.0947751	0.121488	0.0880283	0.0708367	0.0883586	0.091363	0.0950553	0.070897	0.067392	0.199541	0.2337	0.183936
391	0.032798	0.0350769	0.0368834	0.00452558	0.0177466	0.0142052	0.0938663	0.12063	0.0873517	0.0703597	0.0871372	0.0900077	0.0949281	0.0694543	0.0661923	0.19924	0.233993	0.183721
392	0.0320487	0.0347514	0.0366459	0.00371135	0.0170449	0.0131504	0.0933765	0.12013	0.0860648	0.0689916	0.0863947	0.089824	0.0937221	0.0686337	0.0654143	0.19805	0.232367	0.182407
393	0.0319675	0.0345286	0.0363976	0.00400446	0.0173365	0.0130887	0.0924635	0.11937	0.0860899	0.0686813	0.0862872	0.0897424	0.0931699	0.068512	0.0651774	0.196357	0.231704	0.180945
394	0.0313182	0.0333241	0.0355846	0.00402839	0.0171016	0.0127897	0.0913239	0.11773	0.0850924	0.0674217	0.0849664	0.0881488	0.0919175	0.0676562	0.0643687	0.193628	0.228362	0.179257
395	0.0305248	0.0333036	0.0349993	0.00346884	0.0162008	0.0121687	0.0902852	0.116536	0.0839712	0.0663917	0.0839685	0.086772	0.090917	0.0665156	0.0634119	0.192393	0.227594	0.177858
396	0.0303362	0.0331547	0.0344203	0.00326392	0.0162997	0.0123348	0.0892783	0.115405	0.0828388	0.0662376	0.0830766	0.0861313	0.0907845	0.0663237	0.0633716	0.190813	0.2251	0.176358
397	0.0301376	0.0326393	0.0345971	0.00331389	0.0162281	0.0115059	0.0886996	0.115467	0.08311	0.0652773	0.082119	0.0857319	0.0903679	0.0656902	0.0624771	0.190069	0.224216	0.175719
398	0.0299703	0.0323836	0.0343877	0.00320157	0.0158239	0.0115633	0.088972	0.11478	0.0823221	0.0646254	0.0816538	0.0849773	0.0894519	0.0650636	0.0621165	0.189423	0.224111	0.175115
399	0.0294083	0.0318882	0.0333498	0.00276748	0.0152803	0.0115132	0.0875276	0.113209	0.0810862	0.0640589	0.0809039	0.0837356	0.0883134	0.06442	0.061424	0.187007	0.22155	0.172742
400	0.0287552	0.0313376	0.0331459	0.0026346	0.0150761	0.0108625	0.0861016	0.111559	0.0798246	0.0631699	0.0796958	0.0828465	0.0872895	0.0633318	0.0603858	0.18463	0.21832	0.1698
401	0.0285325	0.0318904	0.033318	0.00269017	0.0154543	0.0108744	0.0859751	0.111671	0.0799476	0.06326	0.0796992	0.082889	0.0873974	0.0636637	0.0605031	0.18413	0.218666	0.170435
402	0.0283487	0.0311839	0.0321722	0.0023543	0.0148657	0.0108094	0.085673	0.110294	0.0786569	0.0619298	0.0786632	0.081503	0.0861247	0.0629952	0.0598457	0.183255	0.216701	0.169544
403	0.0280301	0.0305144	0.0318282	0.00254191	0.014224	0.0107042	0.0849077	0.109748	0.0780542	0.0618088	0.07819	0.0808808	0.0856265	0.0623961	0.0597115	0.182177	0.216402	0.167926
404	0.0276142	0.0307099	0.0319777	0.00251873	0.0144964	0.0105319	0.0841682	0.109052	0.078197	0.0611695	0.0774033	0.0809372	0.0853419	0.0616658	0.0587932	0.181005	0.215446	0.166251
405	0.0276037	0.0301159	0.0314509	0.0017628	0.0143049	0.00980932	0.0831099	0.108705	0.0773362	0.0605147	0.0766488	0.0795432	0.0848555	0.0610926	0.0585345	0.180292	0.213907	0.16678
406	0.0266438	0.0295215	0.0305475	0.00166444	0.0141697	0.00956811	0.0828498	0.107785	0.0760757	0.0600905	0.0757732	0.0790021	0.0847187	0.0609874	0.057926	0.178728	0.212362	0.165468
407	0.0265452	0.0289828	0.030065	0.00166774	0.0137837	0.00942277	0.0813075	0.105876	0.0752076	0.0591945	0.0748942	0.077752	0.0828169	0.0595592	0.0565865	0.176161	0.208966	0.161556
408	0.0258635	0.0286948	0.0296494	0.00167599	0.0136854	0.00927712	0.0809058	0.10525	0.0752146	0.0582852	0.0746295	0.077448	0.082482	0.0595391	0.0567428	0.175611	0.20912	0.161894
409	0.0262736	0.0290317	0.0301173	0.00207785	0.0136092	0.00938055	0.0808917	0.105976	0.0751049	0.0584199	0.074603	0.0775584	0.0828942	0.0597795	0.0566314	0.176248	0.209573	0.162733
410	0.0255727	0.0283307	0.0288	0.00132777	0.0132881	0.00938262	0.080021	0.104371	0.0737686	0.0577973	0.0733546	0.0760417	0.0813667	0.0581981	0.0556217	0.173386	0.207146	0.160057
411	0.0248715	0.0276418	0.0284352	0.00122679	0.0128986	0.00880893	0.0787451	0.103137	0.0727057	0.0567856	0.0726796	0.0754425	0.0807795	0.0579502	0.0551086	0.171922	0.205097	0.158177
412	0.0251633	0.0277014	0.0289314	0.00163196	0.0131488	0.00879339	0.0788622	0.102977	0.0731115	0.0569781	0.0727044	0.0755061	0.0809539	0.0576387	0.0547933	0.172201	0.205325	0.15839
413	0.0248255	0.0277103	0.0284725	0.00157167	0.0127556	0.00859918	0.0781012	0.102162	0.0723745	0.0563573	0.0718089	0.0747342	0.0801075	0.0576966	0.0548259	0.170887	0.204513	0.158498
414	0.0244491	0.0270143	0.0276447	0.000891162	0.0125127	0.00831876	0.077134	0.101233	0.0709699	0.0556247	0.0712397	0.0737229	0.0792593	0.0571819	0.0539709	0.168887	0.202021	0.15593
415	0.023936	0.0265563	0.0276741	0.00118905	0.0122996	0.00812248	0.0762342	0.100242	0.0702794	0.0552519	0.0709578	0.07367	0.078905	0.0564748	0.0535575	0.167355	0.200464	0.154268
416	0.0240314	0.0264653	0.0277019	0.00153971	0.0127388	0.00832513	0.0758961	0.0997047	0.0705241	0.0550985	0.0706125	0.0731601	0.0789089	0.0564602	0.0539424	0.167011	0.200164	0.154426
417	0.0240748	0.0264471	0.0271515	0.00165034	0.0125289	0.00872432	0.0760717	0.0990942	0.06981	0.0548463	0.0701369	0.07288	0.0786218	0.0562636	0.0534895	0.166165	0.198491	0.153502
418	0.0234182	0.02586	0.0262777	0.00149447	0.0118719	0.00807104	0.0750392	0.0978084	0.0686666	0.0538575	0.0689301	0.0718168	0.0777541	0.0549993	0.0525809	0.164839	0.196752	0.15161
419	0.0229527	0.0254805	0.0262866	0.00123348	0.0120559	0.00786361	0.0741324	0.0974731	0.0686136	0.0531702	0.0684644	0.0715988	0.0771859	0.05473	0.0522457	0.163721	0.196117	0.151141
420	0.0225649	0.0249609	0.0260412	0.000893424	0.0112036	0.00743194	0.0732971	0.0963875	0.0679558	0.0526349	0.0677407	0.070277	0.0763416	0.0544188	0.0517121	0.162425	0.194375	0.149869
421	0.0226711	0.0249428	0.0260016	0.00121386	0.0117006	0.00731214	0.0731633	0.0963414	0.0671525	0.0524613	0.0672923	0.0695641	0.0759406	0.0540802	0.0512224	0.162113	0.193702	0.148996
422	0.0219938	0.0245837	0.025668	0.000459355	0.0111712	0.00696562	0.0723191	0.0952171	0.0668191	0.0514008	0.0667758	0.0694007	0.0754324	0.0537653	0.0509163	0.160656	0.192355	0.147586
423	0.021674	0.0241099	0.0251951	0.000474388	0.0111607	0.00670451	0.0710652	0.0934208	0.0657959	0.0509879	0.0657248	0.0682688	0.0743253	0.0529113	0.0499884	0.157655	0.189076	0.145341
424	0.0216662	0.0238298	0.0248267	0.000690176	0.0112176	0.00718008	0.070425	0.0932143	0.0654	0.050705	0.0654594	0.0678328	0.0740172	0.0528107	0.0499852	0.156836	0.188467	0.14475
425	0.021687	0.0236743	0.0247421	0.000896025	0.0108035	0.00694327	0.0701266	0.0922007	0.0643106	0.05009	0.0650076	0.067227	0.0738242	0.0524837	0.0496289	0.156327	0.187671	0.143366
426	0.0209717	0.0229341	0.024281	0.0011486	0.0109174	0.00714833	0.0686957	0.0914253	0.0638657	0.0493803	0.0645341	0.0672116	0.0726479	0.0520484	0.0490526	0.154625	0.184974	0.142003
427	0.0211039	0.0235107	0.024558	0.00142887	0.0112094	0.00704337	0.069307	0.0911316	0.0641718	0.0491091	0.0641663	0.0665723	0.0729722	0.0517659	0.048769	0.154673	0.185651	0.142532
428	0.0211158	0.0230219	0.023997	0.00114069	0.0107031	0.00725262	0.0687703	0.0910184	0.0634719	0.049095	0.06393	0.0664119	0.0729424	0.0520146	0.0492386	0.154591	0.185265	0.142389
429	0.0207856	0.0230406	0.0239206	0.00133259	0.0108343	0.0070817	0.0678348	0.0896649	0.0624406	0.0485047	0.0634123	0.0656863	0.0715493	0.0504758	0.0479661	0.151352	0.181957	0.13872
430	0.0206264	0.0226926	0.023638	0.000527115	0.010477	0.00647706	0.067794	0.0896431	0.0624702	0.04766	0.0625309	0.0651411	0.0714333	0.0506474	0.0476839	0.151941	0.182601	0.139833
431	0.0200764	0.0225091	0.0233998	0.000664251	0.010427	0.00680277	0.066236	0.0879827	0.0614056	0.047516	0.0616768	0.064217	0.0705953	0.0503125	0.047225	0.149335	0.178893	0.13775
432	0.0199262	0.0218747	0.0226839	0.0014467	0.0103448	0.00734504	0.0655342	0.0866226	0.060438	0.0475195	0.0614715	0.0637719	0.0702617	0.0500069	0.0468398	0.147809	0.177225	0.135728
433	0.0206977	0.0224815	0.0232079	0.00228125	0.0109234	0.00726445	0.0660344	0.0873405	0.061245	0.0474052	0.0617823	0.0640208	0.0708865	0.0503704	0.0470043	0.148532	0.178318	0.136016
434	0.0200716	0.0219486	0.0231825	0.00164354	0.0108679	0.00722791	0.0655833	0.0869613	0.0610668	0.0469833	0.061158	0.0636832	0.0705963	0.0500327	0.0469271	0.148092	0.177941	0.136323
435	0.0197165	0.021798	0.022873	0.00172527	0.0109512	0.00712768	0.0647146	0.0857057	0.0598893	0.0464767	0.0606796	0.0627973	0.0701648	0.0495056	0.0467257	0.14578	0.175544	0.134695
436	0.0197757	0.0218465	0.0222788	0.00185029	0.010444	0.00696952	0.0641198	0.0848397	0.0590823	0.0456992	0.0602718	0.0622241	0.069409	0.0488958	0.0463479	0.145082	0.174374	0.13301
437	0.0198324	0.0213718	0.0223288	0.00227523	0.0107166	0.00724487	0.0639448	0.0840311	0.0595264	0.0461228	0.0600768	0.0621961	0.0693957	0.0493345	0.0460308	0.144843	0.173791	0.132596
438	0.0196984	0.0214929	0.0225521	0.002665	0.010961	0.00739483	0.0633958	0.0836735	0.05901	0.0459403	0.0598999	0.06243	0.0691778	0.0485859	0.0457633	0.143668	0.172878	0.132349
439	0.0198377	0.021518	0.0226376	0.00247214	0.0109499	0.00788199	0.0634114	0.0838363	0.0586644	0.0458109	0.059743	0.0619444	0.0689902	0.0490275	0.0460486	0.143203	0.172251	0.131542
440	0.0194592	0.021241	0.0223054	0.00280405	0.0107294	0.00765933	0.0621349	0.0824983	0.0578132	0.0454754	0.0589096	0.0615386	0.0684454	0.0485412	0.0454143	0.141293	0.16974	0.130343
441	0.0198084	0.0212758	0.022081	0.00247153	0.0104894	0.00675399	0.0626087	0.0823328	0.0578981	0.0443476	0.0582779	0.0602734	0.0673764	0.0473628	0.0445492	0.14133	0.16947	0.129692
442	0.0194429	0.0212227	0.0221314	0.0019341	0.0101941	0.00716026	0.0619202	0.0819565	0.0575032	0.0441521	0.0579495	0.0600171	0.0674722	0.0476545	0.0449737	0.140711	0.16836	0.129269
443	0.0192616	0.0206564	0.0217065	0.00237778	0.0100423	0.0074054	0.0608436	0.0801671	0.0564314	0.0434693	0.0566799	0.0587491	0.0659851	0.0464711	0.04354	0.137567	0.164872	0.12548
444	0.0198273	0.0210688	0.0219583	0.00245741	0.0103156	0.00715271	0.0610805	0.080576	0.0565207	0.043783	0.0572985	0.0592269	0.0667988	0.0472578	0.0438342	0.138335	0.166247	0.126901
445	0.0191628	0.0204865	0.0219701	0.00268381	0.0103862	0.00726733	0.0600639	0.0793195	0.0560924	0.0431455	0.0566421	0.0583512	0.0660105	0.0465852	0.0434996	0.136136	0.163839	0.125513
446	0.0192342	0.0205821	0.0216045	0.00267662	0.0105342	0.00745048	0.05943	0.0789867	0.0555095	0.0428669	0.0564518	0.0583449	0.065786	0.0463588	0.0433944	0.136344	0.163262	0.124826
447	0.0194697	0.0209563	0.021727	0.00357291	0.0107923	0.00792072	0.0598706	0.0788121	0.0554409	0.0430908	0.0564064	0.0583404	0.0663899	0.0469656	0.0438002	0.136176	0.163392	0.124243
448	0.0196038	0.0208549	0.0218778	0.00381903	0.0107083	0.00792095	0.059137	0.0778428	0.0553247	0.0427594	0.0560097	0.0581794	0.065828	0.0465532	0.0431887	0.134609	0.162046	0.1234
449	0.0197551	0.0209046	0.0220997	0.00404902	0.0110843	0.00821812	0.0586973	0.0777874	0.0554687	0.0425649	0.0560724	0.0578917	0.0661188	0.0465156	0.0432108	0.134618	0.161553	0.124177
450	0.0195787	0.0203476	0.0213704	0.00406803	0.011081	0.00834847	0.0586931	0.0769382	0.0546403	0.0423551	0.0557804	0.057458	0.065587	0.0461576	0.0433393	0.134043	0.160603	0.122934
451	0.0195145	0.0203897	0.0213956	0.00442136	0.0110285	0.00873296	0.057945	0.076728	0.0540585	0.0422151	0.0558138	0.0570063	0.0653504	0.045872	0.0429172	0.132659	0.159802	0.121766
452	0.0199175	0.020545	0.0219822	0.00467071	0.0117764	0.00912099	0.0580162	0.0766138	0.0546645	0.0422268	0.055779	0.0571668	0.0659044	0.0463638	0.0432935	0.133065	0.160202	0.122867
453	0.0199894	0.0202027	0.0218912	0.00534879	0.0114292	0.00907474	0.0576324	0.0759141	0.0537316	0.0420082	0.055499	0.0567664	0.0656061	0.0459386	0.0428934	0.132216	0.158948	0.122003
454	0.0196545	0.0205521	0.0211525	0.00540918	0.0114835	0.00909878	0.0575829	0.0757022	0.053053	0.0417148	0.0550338	0.0568835	0.0654101	0.0458391	0.0428898	0.131873	0.158198	0.120203
455	0.0200674	0.0205916	0.0213468	0.00576567	0.0117758	0.00915079	0.0577483	0.0758359	0.0536497	0.0415647	0.0549516	0.0563597	0.0656781	0.0462652	0.0427576	0.131585	0.157725	0.120335
456	0.0194513	0.0203008	0.021472	0.00624099	0.0118189	0.00988101	0.0565039	0.0750084	0.0534106	0.0416899	0.0548184	0.0562298	0.0653218	0.0455861	0.0428871	0.131076	0.156253	0.12025
457	0.0198461	0.020721	0.0217562	0.00669434	0.0119914	0.00963002	0.0570133	0.0747301	0.0530748	0.0410408	0.0546048	0.0554084	0.065161	0.045764	0.0425566	0.130204	0.156286	0.119158
458	0.0194485	0.0208169	0.0213155	0.00598622	0.0118634	0.00942408	0.0568841	0.0746649	0.0527625	0.0409436	0.0541294	0.0557167	0.0644688	0.0451757	0.0419105	0.129603	0.155032	0.118009
459	0.0195603	0.0202092	0.0211927	0.00586339	0.0117671	0.00959044	0.0562286	0.0733066	0.0525946	0.0403093	0.0534434	0.0549184	0.0641484	0.0446982	0.0420118	0.127912	0.153472	0.116957
460	0.0191859	0.0203372	0.0212734	0.00659004	0.0117951	0.00945457	0.055553	0.0729474	0.0521436	0.0404476	0.0537324	0.0548139	0.0641212	0.0451976	0.041743	0.128023	0.1527	0.11718
461	0.0192958	0.0201589	0.0209216	0.00674039	0.0123894	0.0102058	0.0552405	0.072571	0.0514953	0.0399712	0.0535774	0.0540785	0.0638588	0.0452819	0.0419122	0.126651	0.151364	0.116117
462	0.0199448	0.0210491	0.0212791	0.00792079	0.0128597	0.0109578	0.0556571	0.0726281	0.0517743	0.0405311	0.0539039	0.0554119	0.0652086	0.0453039	0.0427042	0.12721	0.152619	0.116462
463	0.020418	0.0209325	0.021454	0.00813801	0.0128018	0.0105986	0.0552276	0.0724961	0.0518772	0.0403851	0.0531269	0.0547888	0.0645806	0.0450334	0.0421602	0.126486	0.150797	0.116598
464	0.0198411	0.0207018	0.0214941	0.00716343	0.0123863	0.0100882	0.055517	0.0722542	0.0510324	0.0395689	0.0527898	0.0537837	0.0639689	0.044547	0.041656	0.126081	0.150906	0.115246
465	0.0195936	0.0202538	0.0207462	0.00631417	0.0117353	0.00957418	0.0545672	0.0711253	0.0504167	0.0386835	0.0516672	0.0525397	0.0623613	0.0438897	0.0407687	0.124122	0.148575	0.113476
466	0.0190367	0.0198002	0.0207321	0.00661037	0.0118587	0.00980343	0.0539859	0.0704596	0.0503569	0.0389648	0.0517773	0.0529623	0.0622806	0.043823	0.0407315	0.122993	0.147339	0.113151
467	0.0197658	0.0206561	0.0213802	0.00833138	0.0131209	0.0112876	0.0538666	0.0703215	0.0506633	0.0393271	0.0520884	0.0531253	0.0629362	0.0441967	0.0409905	0.123083	0.14692	0.113263
468	0.019927	0.0204629	0.0208816	0.00838537	0.0129807	0.0113942	0.053748	0.0695456	0.0501176	0.0389669	0.0518269	0.0530452	0.063465	0.0442729	0.0411009	0.123336	0.147473	0.112669
469	0.019948	0.0206004	0.0211912	0.00941412	0.0133065	0.0116601	0.0537714	0.0693477	0.0496713	0.0392377	0.0520932	0.0532065	0.0639767	0.0447178	0.0415524	0.122685	0.146731	0.112195
470	0.0200511	0.0206467	0.0211314	0.00999272	0.0142665	0.0121256	0.0535298	0.0692495	0.0501984	0.0396419	0.052549	0.0534355	0.0638505	0.0454065	0.041964	0.122743	0.146934	0.112676
471	0.0206512	0.0209181	0.0213787	0.010294	0.0143605	0.0130464	0.053645	0.0690335	0.0505821	0.0395413	0.05272	0.053162	0.0645879	0.0451769	0.0419462	0.123	0.146648	0.112915
472	0.0202563	0.0211822	0.0217371	0.0110784	0.0143699	0.0122548	0.053353	0.0688547	0.049452	0.0395233	0.0525064	0.0528333	0.0636057	0.0448747	0.0418231	0.122548	0.145586	0.112171
473	0.0201334	0.0204219	0.0205802	0.0100096	0.0137603	0.0114707	0.05283	0.0681584	0.049237	0.0387146	0.0516344	0.052017	0.0630702	0.0442337	0.041046	0.120645	0.145014	0.110624
474	0.0200768	0.0205888	0.0209581	0.0100118	0.01364	0.0121499	0.0522348	0.0679005	0.0495785	0.038098	0.0510251	0.0518529	0.0626488	0.0443189	0.0411011	0.120011	0.143442	0.110887
475	0.0198865	0.0205257	0.0212564	0.00973376	0.0133975	0.0113771	0.0520899	0.0667511	0.0485828	0.0377496	0.050207	0.0508425	0.0616641	0.043102	0.0402262	0.119163	0.142296	0.10886
476	0.0199269	0.0201855	0.0211909	0.01004	0.0132349	0.0117522	0.0516853	0.0669889	0.0480754	0.0377528	0.0502065	0.0505169	0.0620442	0.0431941	0.0402307	0.118362	0.141413	0.107755
477	0.0201904	0.0202034	0.0207228	0.0104861	0.013639	0.011532	0.0510856	0.0666987	0.0477952	0.0376765	0.0502492	0.0506501	0.0619009	0.0431763	0.0400429	0.117663	0.140311	0.107449
478	0.0196404	0.0203636	0.0206625	0.010422	0.0136682	0.01165	0.0508697	0.0656653	0.0475399	0.0370401	0.0495175	0.049572	0.0617484	0.042645	0.0396734	0.116532	0.139563	0.107039
479	0.019782	0.0202489	0.0207269	0.0102734	0.0133838	0.0116588	0.0507228	0.0651205	0.0470838	0.0368643	0.0492229	0.0491771	0.0610813	0.042576	0.0393155	0.116012	0.138761	0.105991
480	0.0195052	0.0198263	0.0201553	0.00960166	0.0128277	0.0112656	0.0505307	0.064882	0.0463295	0.0361069	0.0486649	0.048796	0.0600909	0.0416477	0.038872	0.114708	0.137772	0.104792
481	0.0192353	0.0198955	0.0198827	0.00985185	0.0125773	0.0112694	0.0499194	0.0642764	0.0464651	0.0359074	0.0480752	0.0484001	0.0598474	0.0412327	0.0386211	0.114179	0.136481	0.104396
482	0.0196106	0.0199781	0.0206863	0.0103693	0.0132234	0.0115937	0.0499953	0.064367	0.0464245	0.0360114	0.0479293	0.0483688	0.0601853	0.0416514	0.0387041	0.113513	0.135737	0.103937
483	0.0194565	0.0195091	0.0202075	0.0105433	0.0130034	0.0114279	0.049351	0.063624	0.0453405	0.0354789	0.0478672	0.0475054	0.0591259	0.0409781	0.0381189	0.112372	0.134583	0.102071
484	0.0194176	0.0195957	0.0198956	0.0101136	0.0126771	0.011347	0.0490646	0.0633883	0.0455147	0.0356931	0.0475286	0.0475128	0.0596124	0.0410147	0.0383316	0.112715	0.134898	0.102137
485	0.0179263	0.0184344	0.0182346	0.00653873	0.00941524	0.0067581	0.047226	0.0614877	0.0432067	0.0302178	0.0419624	0.0415758	0.0521477	0.0345868	0.0313096	0.10353	0.125015	0.0932995
486	0.0160343	0.0170402	0.0175658	0.00029657	0.00627077	0.00337376	0.0484841	0.0639143	0.0440819	0.0294462	0.0412099	0.0422299	0.0520724	0.0355586	0.0329628	0.10928	0.132693	0.0987176
487	0.0145108	0.0152475	0.0163994	0.00404635	0.00928958	0.00775306	0.0414745	0.0546057	0.0380271	0.0290672	0.0391107	0.0400148	0.0471905	0.0338243	0.0294281	0.0941602	0.111861	0.0851177
488	0.0185681	0.0185858	0.0191659	0.00977588	0.0124205	0.0110114	0.0468297	0.060643	0.0436314	0.0336451	0.0450973	0.0456459	0.0568534	0.0396648	0.0363814	0.107493	0.129106	0.0977323
489	0.0195138	0.0193505	0.0195321	0.0115325	0.0130913	0.0114116	0.047286	0.0610847	0.0441063	0.0343135	0.0460095	0.0454724	0.057699	0.0399329	0.0362637	0.108428	0.12981	0.0989346
490	0.0194474	0.0190582	0.0200296	0.0110908	0.0126577	0.0113831	0.0474093	0.0610931	0.0436582	0.0335334	0.045791	0.0454191	0.057838	0.0394606	0.0366069	0.108375	0.130115	0.0978116
491	0.0197053	0.0193687	0.0198774	0.0119646	0.0126759	0.0118449	0.0471634	0.060473	0.0437455	0.033817	0.0460005	0.0451631	0.0578128	0.0397987	0.0366563	0.107786	0.129194	0.0974007
492	0.0194457	0.019089	0.0195299	0.0117696	0.0125584	0.0116232	0.0470316	0.0598723	0.0434996	0.0336131	0.0454031	0.0451221	0.0573497	0.03971	0.0363392	0.107287	0.128688	0.0977624
493	0.0195209	0.0192266	0.0197457	0.0120081	0.0128952	0.0117152	0.0466587	0.0596012	0.0435807	0.0334097	0.0454112	0.04448	0.0572553	0.0394308	0.0365744	0.106559	0.127946	0.0968382
494	0.0191551	0.0187872	0.0194668	0.0116194	0.0125259	0.0115722	0.045882	0.0591217	0.0427281	0.0326428	0.0445586	0.043805	0.0566631	0.0386908	0.0358011	0.105523	0.127041	0.0954873
495	0.0193321	0.0189637	0.0194718	0.0122532	0.0124451	0.0117666	0.0459004	0.0586757	0.042463	0.0327514	0.0446858	0.0439343	0.0569758	0.0387131	0.0354395	0.105433	0.126566	0.0950631
496	0.019749	0.0193028	0.0199527	0.0123704	0.0126976	0.0115884	0.046358	0.0590352	0.0429022	0.0326709	0.0445437	0.0436713	0.0567206	0.0388918	0.0359191	0.105425	0.126262	0.0954792
497	0.0194409	0.0186567	0.0197569	0.012117	0.01285	0.0115922	0.0453126	0.0580817	0.0417798	0.0321091	0.0439956	0.043041	0.0561779	0.0384712	0.035635	0.104227	0.124778	0.0940549
498	0.0193318	0.0183901	0.0194708	0.0121863	0.0121219	0.0115942	0.0450839	0.0575899	0.041447	0.0317626	0.0433505	0.0424923	0.0560031	0.0380183	0.0348703	0.10323	0.123852	0.0932205
499	0.0189761	0.018686	0.0193094	0.0118859	0.0115911	0.0112601	0.0446853	0.0573274	0.0418828	0.0315687	0.0432694	0.0421547	0.0557762	0.0382431	0.0347745	0.102935	0.123983	0.0927581
500	0.0193193	0.0185019	0.0192458	0.0119375	0.0119453	0.0117463	0.0445267	0.0568671	0.0414829	0.0313289	0.0429377	0.0420057	0.0553556	0.0378265	0.0346603	0.102102	0.122709	0.0924411
501	0.0193306	0.0184885	0.019183	0.0119839	0.0115713	0.0113397	0.0442273	0.0565937	0.0406391	0.0311729	0.0423516	0.0414165	0.0550101	0.0373728	0.0341043	0.101272	0.121563	0.0910099
502	0.0191036	0.0186035	0.0191764	0.012224	0.0117207	0.0115939	0.0440106	0.0560201	0.0406105	0.0308987	0.0422359	0.0414002	0.0549443	0.0371443	0.0342031	0.100901	0.12133	0.0906303
503	0.0190959	0.0179811	0.0185979	0.0118522	0.0114442	0.0109579	0.0435616	0.0551717	0.0407604	0.0303746	0.0418064	0.0404371	0.0541666	0.036745	0.0335173	0.100155	0.119914	0.0900502
504	0.0193369	0.018225	0.0190532	0.012201	0.0119174	0.0115763	0.0435943	0.0553848	0.0407701	0.0305034	0.0418338	0.0404754	0.0543832	0.0371412	0.0337469	0.100057	0.120349	0.0898312
505	0.0196163	0.0183123	0.0193966	0.0125451	0.01171	0.0117589	0.0431207	0.0544848	0.0398211	0.030125	0.0413432	0.0401905	0.0544677	0.036686	0.033649	0.0996366	0.119483	0.0892626
506	0.0193922	0.0184458	0.0190902	0.0130684	0.0114827	0.0117745	0.0432756	0.0545958	0.0403154	0.03026	0.0415003	0.0401737	0.0546865	0.0367944	0.0335616	0.099507	0.118958	0.0892733
507	0.019518	0.0183225	0.0191682	0.0129442	0.0118802	0.0118157	0.0428558	0.0541931	0.0401844	0.0296997	0.0415471	0.0393064	0.0544601	0.0366442	0.033539	0.0988113	0.118222	0.0885664
508	0.0194878	0.0180993	0.0193701	0.0130815	0.01127	0.0114986	0.0423322	0.0532698	0.0395396	0.0292282	0.0408027	0.0383592	0.0538099	0.0362507	0.033076	0.0976789	0.117634	0.0874237
509	0.0196464	0.0182829	0.019286	0.0130459	0.0115168	0.0115188	0.0425318	0.0529642	0.0395361	0.0293763	0.0405592	0.038999	0.053717	0.036551	0.033056	0.0975855	0.117233	0.0871549
510	0.0197287	0.0182324	0.0192307	0.0133356	0.0116873	0.0118087	0.042202	0.0524164	0.0396711	0.0292179	0.0405402	0.0386974	0.0539795	0.0366432	0.0329312	0.0969795	0.116266	0.0868815
511	0.0196203	0.0180987	0.0193467	0.0130701	0.0117288	0.0116013	0.041814	0.0522216	0.0394695	0.0289182	0.0402667	0.0380476	0.0535784	0.036402	0.032732	0.0965245	0.115797	0.0863481
512	0.0198876	0.0183577	0.0196552	0.0139147	0.0117525	0.0118262	0.0420557	0.0522258	0.0391485	0.0289554	0.0402862	0.0380988	0.0537291	0.0365234	0.0327814	0.0961706	0.115472	0.0857183
513	0.0199565	0.0184311	0.0193372	0.0137176	0.0115783	0.0122812	0.0416665	0.0518369	0.0387972	0.0285725	0.0397653	0.0378512	0.0535598	0.0362735	0.03293	0.0958396	0.115359	0.0858598
514	0.0200772	0.0183185	0.0192426	0.0140587	0.0116281	0.0120629	0.041642	0.0514797	0.0391638	0.0287503	0.0397223	0.0373477	0.0534499	0.036182	0.0325764	0.0955188	0.114556	0.0858372
515	0.0202346	0.0182166	0.0198406	0.0143046	0.0116642	0.0123523	0.0417573	0.0513542	0.0389912	0.028558	0.0395979	0.0371313	0.0535983	0.0362484	0.0328279	0.0950742	0.114049	0.084943
516	0.0204839	0.0184015	0.0198899	0.0141961	0.0117806	0.0122736	0.0414406	0.0512546	0.0386515	0.028584	0.0393432	0.0367462	0.0533304	0.036064	0.0324698	0.0945749	0.113226	0.0840993
517	0.020434	0.0184484	0.0195428	0.0141707	0.0114959	0.0124719	0.0415183	0.0506956	0.0385039	0.0283475	0.038979	0.0367553	0.0533332	0.0361567	0.0324414	0.094397	0.112827	0.0846326
518	0.0206339	0.0183531	0.0195438	0.0143186	0.0118199	0.0126645	0.0412246	0.0501721	0.0389108	0.0280642	0.038935	0.0359877	0.0533435	0.0359624	0.0323688	0.0939678	0.112168	0.0838819
519	0.0206464	0.0183687	0.0200755	0.0144536	0.0115908	0.0126804	0.0412314	0.0505174	0.0387047	0.0279239	0.0389158	0.0357638	0.0533005	0.036004	0.0321042	0.0937147	0.111641	0.0829731
520	0.0207014	0.0184308	0.0198558	0.0147637	0.0116999	0.0128334	0.0411896	0.0498441	0.0383008	0.0281553	0.0387056	0.0356105	0.0531176	0.0361843	0.032461	0.0932179	0.111443	0.0832181
521	0.021087	0.0187218	0.0196572	0.0150214	0.0120787	0.0129467	0.0410834	0.0497679	0.0386882	0.0278162	0.0389091	0.0354216	0.0533699	0.036145	0.0324738	0.0928644	0.111128	0.0831592
522	0.0211272	0.0186493	0.0199806	0.0150541	0.012082	0.0129186	0.0408772	0.0493608	0.0387728	0.0276365	0.0385879	0.0349362	0.053165	0.0362525	0.0324006	0.0927997	0.110509	0.0826704
523	0.0210168	0.018649	0.0200597	0.0152952	0.0120506	0.0130995	0.0408996	0.0492678	0.0385821	0.0274967	0.0383645	0.0350418	0.0529212	0.0360805	0.0322187	0.092338	0.109998	0.0819265
524	0.0211139	0.0187389	0.0200593	0.0149158	0.0117575	0.0130576	0.0407251	0.0489035	0.0381864	0.0273801	0.0381743	0.034605	0.0525916	0.0359078	0.0320605	0.0914368	0.10925	0.0816417
525	0.0212419	0.0189947	0.0198587	0.0148226	0.0121992	0.0134102	0.0406145	0.0484152	0.0382	0.0272006	0.0378196	0.0344056	0.0525	0.0361057	0.0321659	0.0910091	0.10839	0.0812002
526	0.0213005	0.0188618	0.0201048	0.0152001	0.0120973	0.0129589	0.0405025	0.0482323	0.0378258	0.0272311	0.0375244	0.0339463	0.0520489	0.0356335	0.0319467	0.09068	0.107898	0.0806005
527	0.0214704	0.0190024	0.0200645	0.0152213	0.0119848	0.0134105	0.0406692	0.0483243	0.0381171	0.0269375	0.0374828	0.0336918	0.0521554	0.0359221	0.0319024	0.0900828	0.107606	0.0801383
528	0.0214252	0.019005	0.0198657	0.015186	0.0119652	0.0130788	0.0402235	0.047743	0.0379145	0.026864	0.0372116	0.0333818	0.0517129	0.0357153	0.0319348	0.0893987	0.10649	0.0800541
529	0.0213455	0.0191575	0.0202487	0.0151485	0.0121594	0.0131128	0.0403462	0.0478231	0.0381601	0.0269975	0.0371827	0.033172	0.0517114	0.0354823	0.0317988	0.0893973	0.106504	0.0795831
530	0.0217243	0.0191474	0.0202107	0.0153115	0.0124228	0.0135235	0.0401184	0.0474118	0.0376608	0.0267345	0.0367436	0.0330661	0.0513181	0.0355755	0.0317434	0.0885476	0.105429	0.0789569
531	0.0214123	0.0192273	0.019991	0.01555	0.0122668	0.0133966	0.0401244	0.0467673	0.0378222	0.0266817	0.0365445	0.0326927	0.0514649	0.0356526	0.0320009	0.0884542	0.105048	0.0788064
532	0.0214809	0.0189204	0.019832	0.0152674	0.0120057	0.0134045	0.0398303	0.0467528	0.0377817	0.0262189	0.036288	0.0321725	0.0511993	0.0355669	0.0316697	0.0877418	0.104263	0.0783196
533	0.021338	0.0188823	0.0197184	0.0145121	0.0118097	0.0129342	0.0394211	0.046243	0.0371992	0.0259389	0.0358179	0.0313943	0.0502491	0.0346395	0.0310228	0.0868299	0.102981	0.0769063
534	0.0211103	0.0187681	0.0197981	0.014399	0.0116656	0.0128751	0.0392156	0.0461568	0.036714	0.0257852	0.0354609	0.0312484	0.0498569	0.0343699	0.0309407	0.0860314	0.102391	0.0765323
535	0.0210106	0.0188178	0.0198053	0.0143992	0.0116659	0.012921	0.0392562	0.0459736	0.0368002	0.0255828	0.0352793	0.0310591	0.0497156	0.0345413	0.0309825	0.0855688	0.101641	0.0762791
536	0.0213313	0.0190961	0.0199371	0.0148848	0.0120275	0.0133722	0.0394066	0.0455997	0.0373524	0.0259106	0.0355681	0.0312485	0.0500317	0.0350581	0.0312733	0.085444	0.101157	0.07614
537	0.0216155	0.0191106	0.0201975	0.014984	0.0122623	0.013372	0.0394521	0.0455866	0.0368346	0.0256864	0.0354538	0.0307575	0.0504734	0.0349739	0.0310581	0.0850248	0.100783	0.0757063
538	0.021283	0.0192271	0.0200899	0.0144982	0.0117322	0.0130957	0.039081	0.045468	0.036655	0.0253201	0.0351906	0.030596	0.0494637	0.0345727	0.0308511	0.0844201	0.100273	0.0753554
539	0.0213223	0.0192819	0.0198911	0.0142821	0.0117056	0.0131318	0.0391428	0.0452906	0.0370478	0.0253018	0.0348275	0.03031	0.0490571	0.0343233	0.0308038	0.0836866	0.0991559	0.0750031
540	0.0215549	0.0192749	0.0196676	0.0144914	0.0118699	0.0131481	0.0385527	0.0449104	0.0365895	0.025359	0.0346935	0.0298135	0.0490149	0.0341994	0.0306907	0.0831622	0.0984661	0.0742569
541	0.0211676	0.0192549	0.0199723	0.0145526	0.0119713	0.013019	0.0387826	0.0445972	0.0362112	0.0250699	0.0344668	0.0296907	0.0488797	0.0340659	0.0303757	0.0827671	0.0980698	0.0739812
542	0.0214093	0.0192189	0.0196885	0.0142369	0.0116625	0.0130918	0.0386375	0.0442415	0.0362676	0.0250936	0.0342315	0.0292564	0.0485037	0.0339332	0.0300909	0.0823344	0.0972734	0.0735234
543	0.0210879	0.0190574	0.0193685	0.0138089	0.0115811	0.0128834	0.0382962	0.0442592	0.0362244	0.0246788	0.0338923	0.0288387	0.0479228	0.0336877	0.0300453	0.0815719	0.0965435	0.0729473
544	0.021199	0.0193499	0.0194997	0.013941	0.0118844	0.0129347	0.0383495	0.0441426	0.0358972	0.0247434	0.0338113	0.0288054	0.0479184	0.0334732	0.0299487	0.0813117	0.0957469	0.0723148
545	0.0210809	0.0190182	0.0195723	0.0137878	0.0116851	0.0128705	0.0381373	0.0438881	0.0355356	0.0244945	0.0335729	0.028549	0.047618	0.0333648	0.0299353	0.0805762	0.0950146	0.0719134
546	0.0213627	0.0192809	0.0198236	0.0143231	0.0119477	0.0133127	0.0381161	0.043763	0.0358923	0.0248315	0.033876	0.0286899	0.0480306	0.033584	0.0301906	0.0805772	0.0948727	0.0720492
547	0.0210516	0.0192793	0.0194434	0.0138554	0.011447	0.0127514	0.0379085	0.043305	0.0356588	0.0242046	0.0331627	0.027904	0.0471791	0.0330202	0.0297164	0.0795042	0.0939906	0.0710107
548	0.0207238	0.0190812	0.0193853	0.0131842	0.0114672	0.0128491	0.0377769	0.0434468	0.0353132	0.024069	0.0328803	0.0277745	0.0465633	0.0326944	0.029444	0.078969	0.0932577	0.0704288
549	0.020898	0.0189754	0.0194587	0.0136391	0.0116895	0.0130409	0.0372951	0.0429444	0.0347874	0.0241806	0.0330825	0.027675	0.046608	0.0328625	0.0294888	0.07863	0.0926332	0.0703864
550	0.0213577	0.0191287	0.0195266	0.0138758	0.0118852	0.0131312	0.037537	0.0428597	0.0353178	0.0243762	0.0333031	0.0275979	0.0470261	0.0332615	0.0296087	0.0786338	0.0923165	0.0704206
551	0.02105	0.0192697	0.0194606	0.0141342	0.0118291	0.0131135	0.0376162	0.0426553	0.0349887	0.0242205	0.0329978	0.0272519	0.0466479	0.0326917	0.0296097	0.0781574	0.0920862	0.0696044
552	0.0209071	0.0193127	0.0194445	0.0137359	0.0116786	0.0127567	0.0374502	0.0426684	0.0346725	0.023989	0.0328754	0.0271891	0.045957	0.032659	0.0292573	0.0776876	0.091266	0.0694491
553	0.0205581	0.0190533	0.0191013	0.0133079	0.011553	0.0127791	0.036853	0.0421885	0.034543	0.0238812	0.0324065	0.0269971	0.0456314	0.0321755	0.0287532	0.0763876	0.0900112	0.0687699
554	0.0207768	0.0190416	0.0190347	0.0133999	0.011628	0.0127623	0.0368148	0.0418248	0.0342373	0.0237134	0.0321858	0.0267093	0.0456246	0.0319949	0.0291527	0.0765018	0.0896872	0.0683855
555	0.0205711	0.0188706	0.0189111	0.0133114	0.0117637	0.0126936	0.0366811	0.0417159	0.0340993	0.0234992	0.0320502	0.0263654	0.0453807	0.0320137	0.0285879	0.0758202	0.0888645	0.0676626
556	0.0204747	0.0187262	0.0189687	0.0129892	0.0110999	0.0126276	0.0365432	0.0416155	0.0336608	0.0230948	0.0315552	0.0261778	0.0448	0.0320223	0.0284994	0.0755461	0.0883624	0.0675182
557	0.0201991	0.0189373	0.0188023	0.0132383	0.0114582	0.0125763	0.0362736	0.041308	0.0337708	0.023251	0.031715	0.0262072	0.0447742	0.031893	0.028428	0.0748131	0.0876514	0.0671254
558	0.0204428	0.0189238	0.0187167	0.0132557	0.011541	0.0125975	0.0360583	0.0413468	0.0336265	0.0231781	0.0316893	0.0259662	0.0447343	0.0317366	0.0284793	0.0744796	0.0870234	0.0666134
559	0.020413	0.0190048	0.0190328	0.0132537	0.0114944	0.0127917	0.0361047	0.0411567	0.0334057	0.0232877	0.0316257	0.0259602	0.0446511	0.0316851	0.0283325	0.0742877	0.0865816	0.0663671
560	0.0201253	0.0188706	0.0188061	0.0126612	0.0108389	0.0122153	0.0358683	0.0407517	0.0329663	0.0227488	0.0311337	0.0254345	0.0438064	0.0309507	0.0279229	0.0734514	0.086074	0.0658458
561	0.0198664	0.0186393	0.0183865	0.0123295	0.0109287	0.0121411	0.0355156	0.0404745	0.0325942	0.0225272	0.0306973	0.0248759	0.043179	0.0306039	0.0273609	0.0725721	0.0849953	0.0646491
562	0.0200927	0.018805	0.0185821	0.0124871	0.0112655	0.0123072	0.0355414	0.0403381	0.032802	0.0226496	0.0308787	0.0251262	0.0434634	0.0308436	0.0276545	0.0721884	0.0842308	0.0644462
563	0.0199621	0.0186672	0.0186833	0.0123599	0.0108519	0.0121806	0.0355351	0.0402606	0.0326264	0.0225911	0.0306161	0.0249567	0.0430486	0.0305928	0.027194	0.0717423	0.0839029	0.0644343
564	0.0198269	0.0184568	0.0185366	0.0120489	0.010877	0.0121347	0.0353711	0.0403406	0.0326967	0.0223367	0.0304238	0.0248137	0.0425737	0.0305327	0.0272473	0.0712871	0.0831113	0.0640342
565	0.0196104	0.0184652	0.0183784	0.0118472	0.0106675	0.0116891	0.0348721	0.0398442	0.0323524	0.0221863	0.0302228	0.024333	0.0424327	0.0302295	0.0271316	0.0706136	0.0826112	0.0630311
566	0.0197592	0.0184746	0.0186154	0.0120803	0.0110823	0.0122008	0.0351368	0.039948	0.0321717	0.0222903	0.0302051	0.0248084	0.0422347	0.0300137	0.0269665	0.0704694	0.0817694	0.0627476
567	0.01921	0.0183343	0.0180514	0.0109432	0.0102698	0.0113577	0.0347192	0.0396369	0.0317749	0.0215667	0.0292817	0.0240671	0.0411327	0.0291828	0.0260989	0.069106	0.0807349	0.0619508
568	0.0187098	0.0178749	0.0177336	0.0102099	0.00993239	0.010717	0.034105	0.0393164	0.0315537	0.0210854	0.0285477	0.0235041	0.0400073	0.0284513	0.0252988	0.0680362	0.0793009	0.0606573
569	0.0179752	0.0173072	0.0170524	0.00847414	0.0089216	0.0091857	0.0336349	0.0389799	0.0305667	0.0200038	0.0273899	0.0224693	0.0380579	0.0269474	0.0238002	0.0658216	0.0776051	0.0587011
570	0.0169671	0.0166665	0.0164044	0.00689534	0.00793397	0.00807351	0.0327441	0.0381616	0.0294311	0.018979	0.0259627	0.0216739	0.0362016	0.0257141	0.0225661	0.0638645	0.0753053	0.0569315
571	0.0164873	0.0162877	0.0159595	0.00625234	0.00754474	0.00758893	0.0321725	0.0377938	0.0292026	0.0185238	0.0253987	0.0213587	0.0352051	0.0251127	0.021986	0.0627551	0.074168	0.0559502
572	0.0164406	0.016257	0.0159927	0.00634126	0.00771996	0.00789967	0.0318716	0.0376733	0.0293614	0.0188809	0.0255951	0.0215643	0.0353796	0.025511	0.0222508	0.062697	0.0737142	0.0556639
573	0.0161869	0.016006	0.0158516	0.00569518	0.00701545	0.00714563	0.031864	0.0377667	0.0287765	0.0180256	0.0247797	0.0208277	0.0345735	0.0246193	0.0214258	0.0616114	0.0726707	0.0546553
574	0.0153047	0.0152927	0.0152531	0.00435043	0.00630224	0.00615598	0.0311045	0.0371166	0.0281203	0.0170864	0.0238374	0.0200971	0.0329058	0.0234225	0.0202483	0.0600216	0.0712501	0.0532761
575	0.0153887	0.0153008	0.0152405	0.00453629	0.00670931	0.00666223	0.0309547	0.0367411	0.0281384	0.017637	0.0241556	0.0206102	0.0333234	0.0240862	0.0208494	0.0599653	0.0709742	0.0535995
576	0.0155285	0.0154813	0.015324	0.00483039	0.00670585	0.00662759	0.0310121	0.0370263	0.0282172	0.0175103	0.0240786	0.0202706	0.0333006	0.0238388	0.0205217	0.0597556	0.0703455	0.0529077
577	0.0146243	0.0148985	0.0145686	0.00313333	0.00556566	0.00506226	0.030432	0.0365407	0.0270197	0.0161327	0.0226008	0.0192101	0.0310675	0.0221733	0.0191389	0.0577955	0.0687722	0.0512057
578	0.0142056	0.014324	0.014351	0.00248685	0.005233	0.00484827	0.0299306	0.0360409	0.0269701	0.0160402	0.0223244	0.0191717	0.0307283	0.022289	0.019075	0.0574977	0.0682333	0.0509721
579	0.0147799	0.014738	0.0147641	0.0038501	0.00617095	0.00630748	0.0299665	0.0357247	0.0271482	0.0169457	0.0230879	0.0195557	0.031796	0.0232157	0.019641	0.0573532	0.0675317	0.0507807
580	0.0148516	0.014763	0.0146508	0.00330399	0.0056725	0.00526389	0.0303141	0.0363538	0.0272379	0.0163695	0.0226366	0.0191355	0.0313026	0.0223117	0.0190879	0.0572521	0.0680798	0.0508108
581	0.0135627	0.0138684	0.0136569	0.00157535	0.00434297	0.00367262	0.0291635	0.0355638	0.0259475	0.0147397	0.0208457	0.0179594	0.0287932	0.0205119	0.0173673	0.0548623	0.0658045	0.0486548
582	0.0130776	0.0134857	0.0132621	0.00115249	0.00455616	0.00395481	0.028766	0.0352603	0.0258406	0.0154073	0.021382	0.0186046	0.0293317	0.0215116	0.0184788	0.0559372	0.0667857	0.0495531
583	0.0151267	0.0150358	0.0150782	0.00471082	0.00695758	0.00706648	0.030305	0.036079	0.0275486	0.0181587	0.024359	0.0207192	0.0330577	0.0244481	0.0211998	0.0590425	0.06895	0.0522839
584	0.015507	0.0154454	0.015226	0.00385547	0.00593889	0.00557844	0.0308718	0.036503	0.0277716	0.0165315	0.0230654	0.019344	0.0320525	0.0226921	0.0197486	0.0576741	0.067949	0.0511964
585	0.014212	0.0144938	0.0143442	0.000909794	0.00365132	0.0031096	0.0294818	0.0356007	0.0266738	0.0138514	0.0201429	0.0168925	0.028774	0.0203441	0.0173515	0.0543232	0.0649815	0.0481615
586	0.0143695	0.014389	0.0142732	0.00185609	0.00418833	0.00366467	0.028968	0.0344794	0.0262579	0.0139737	0.0199982	0.0165171	0.028229	0.0205184	0.0170706	0.052521	0.0624013	0.0467008
587	0.0138963	0.0141764	0.0138426	0.00294329	0.00477616	0.00417678	0.0287496	0.0346239	0.0254719	0.014583	0.0209232	0.0170447	0.0286154	0.020497	0.0175928	0.0532447	0.0634566	0.0473839
588	0.0139756	0.0141329	0.0140912	0.00429951	0.00602832	0.00596132	0.0284198	0.0338208	0.0253876	0.0160268	0.0222693	0.0184122	0.0304526	0.0222033	0.0192148	0.0544129	0.0644072	0.0489126
589	0.0147654	0.0146998	0.0147711	0.00555217	0.00712073	0.00758145	0.0289434	0.0340543	0.0261094	0.0176013	0.0239589	0.019983	0.032891	0.0238159	0.0207417	0.0564685	0.0659169	0.0504412
590	0.0152	0.0151496	0.0149409	0.00574976	0.00712689	0.00753367	0.0293123	0.0342324	0.0267757	0.0173147	0.0239796	0.0199289	0.0333729	0.0238983	0.020689	0.0567393	0.0662482	0.0505222
591	0.0151492	0.0151576	0.0150268	0.00592492	0.00731308	0.00792129	0.0294292	0.0344009	0.0264695	0.0174534	0.0239628	0.0197605	0.0333754	0.0238435	0.0206053	0.0564619	0.0659311	0.0502828
592	0.0144762	0.0145652	0.0144296	0.00466871	0.00612533	0.00648723	0.0288711	0.0339068	0.0258057	0.0159955	0.0224511	0.018191	0.031632	0.0221466	0.0192796	0.0549185	0.0645454	0.0488819
593	0.0133582	0.0133388	0.0131656	0.00305799	0.0049986	0.00514159	0.0273536	0.0328635	0.0246502	0.0146861	0.0206389	0.0166388	0.0291674	0.0203895	0.0179712	0.0524003	0.0623101	0.0466266
594	0.0131662	0.0132776	0.0129758	0.00347264	0.00521396	0.00528878	0.0269603	0.03214	0.0240869	0.0147415	0.0205916	0.0165403	0.028966	0.0206188	0.0177573	0.0518294	0.0609298	0.0459741
595	0.0129346	0.0130528	0.0128364	0.0034635	0.00480233	0.00489746	0.0266628	0.0318292	0.0234876	0.014093	0.0201823	0.0162853	0.0285065	0.019843	0.0174424	0.0513548	0.0602799	0.0458278
596	0.0128278	0.0128294	0.0128272	0.00385441	0.00480752	0.00525091	0.0262002	0.0310042	0.0232333	0.0142972	0.0202853	0.0162492	0.0287524	0.0200296	0.0174318	0.050923	0.0596535	0.0454292
597	0.012555	0.0125171	0.0124036	0.00369172	0.00452727	0.00489528	0.0257787	0.0308186	0.0229023	0.0139478	0.0198982	0.0157603	0.0286802	0.019513	0.0171773	0.0506934	0.0591746	0.0450181
598	0.0117414	0.0120774	0.0115907	0.00273747	0.00408557	0.00412617	0.0250552	0.0301482	0.0218601	0.0131494	0.0190453	0.0151596	0.0273958	0.0187651	0.0160341	0.0491803	0.0578446	0.0435962
599	0.0111967	0.0117345	0.0114928	0.00174164	0.00321163	0.00327658	0.0245372	0.02963	0.0216481	0.0121991	0.0182184	0.0146566	0.0262716	0.0176614	0.0153786	0.0481042	0.0569888	0.0430593
600	0.0108269	0.0112153	0.0110352	0.00133438	0.00306218	0.0034119	0.0238661	0.0289023	0.0211443	0.0119158	0.0174956	0.0140839	0.0252818	0.0173289	0.01467	0.0465379	0.0554085	0.0412589
601	0.0112797	0.011251	0.0109502	0.000890322	0.00334867	0.0036137	0.0238704	0.0288564	0.0212642	0.0120514	0.0174756	0.0138678	0.0251471	0.0175784	0.0145722	0.0464747	0.0553453	0.0410159
602	0.0112886	0.0112809	0.0112199	0.000604371	0.00313819	0.00368006	0.0237632	0.0286527	0.0211354	0.0119205	0.0172824	0.0135246	0.0251985	0.0172873	0.0144932	0.0463921	0.0549286	0.0405202
603	0.0111527	0.0112217	0.0113889	0.000148532	0.00257751	0.00317396	0.0238388	0.0285207	0.0210181	0.0115495	0.0166933	0.0133192	0.0248334	0.0170336	0.0144434	0.0464011	0.0549466	0.0399815
604	0.0109144	0.0108499	0.0109586	0.000937303	0.00277881	0.00325345	0.0233549	0.0278465	0.0207977	0.0115135	0.0168227	0.0132207	0.0249377	0.0172844	0.0146538	0.0459818	0.0544626	0.0401711
605	0.0107019	0.0109287	0.0106322	0.00178235	0.00282059	0.00301283	0.0229931	0.0277185	0.0203551	0.0110125	0.0167994	0.012841	0.0249641	0.0165379	0.0141691	0.04535	0.0536762	0.0404119
606	0.0104364	0.0106121	0.0103422	0.00166265	0.00256355	0.00271327	0.0226767	0.0276675	0.0199748	0.0106705	0.0164073	0.012534	0.0246531	0.0161373	0.0136962	0.0449808	0.0529862	0.0401151
607	0.0103457	0.0105858	0.0103451	0.00163149	0.00257765	0.00259596	0.0225562	0.0272218	0.019897	0.0104658	0.0162999	0.0123365	0.0243845	0.0159569	0.0135846	0.0445578	0.0524915	0.039535
608	0.0100263	0.0104771	0.0101679	0.0015077	0.00259123	0.00269353	0.0223452	0.0268896	0.0197103	0.0104129	0.0160793	0.0121256	0.0239956	0.015702	0.0134852	0.0439152	0.0521151	0.0391175
609	0.0100343	0.0103999	0.00988226	0.00142299	0.00249643	0.00260758	0.0220664	0.0266428	0.0195851	0.0103016	0.0159597	0.0118607	0.0237659	0.0156737	0.0132217	0.0434915	0.0514975	0.0388671
610	0.00991756	0.0100878	0.00981776	0.00142194	0.00237613	0.00251221	0.0218314	0.0264308	0.0194265	0.0101274	0.0158874	0.0118529	0.0234185	0.0155243	0.0131509	0.0432022	0.051058	0.0384994
611	0.00970633	0.0100925	0.0096894	0.00145651	0.0023847	0.00249799	0.0216259	0.0262589	0.019134	0.0100066	0.0156894	0.011581	0.0230973	0.0153747	0.0129966	0.0426837	0.0505297	0.0380799
612	0.00949902	0.00994912	0.00960801	0.00139922	0.00231153	0.00250515	0.0214672	0.025879	0.0189832	0.00991679	0.0154604	0.011555	0.0228945	0.015211	0.0130101	0.04224	0.050071	0.0375584
613	0.00940947	0.00985484	0.00936094	0.00119434	0.00223826	0.00234699	0.0212825	0.0256616	0.0188455	0.00977605	0.0152281	0.0112341	0.0225348	0.0151107	0.0127775	0.0417399	0.0494553	0.0370848
614	0.00937959	0.00964974	0.00936793	0.00119521	0.00217524	0.00230878	0.0210309	0.0253468	0.0186472	0.00975048	0.0151039	0.0110795	0.0223269	0.0148343	0.0125828	0.0414386	0.0490632	0.036633
615	0.00909283	0.00940225	0.00930488	0.0012184	0.00196992	0.00214971	0.0207896	0.0251674	0.0185087	0.00961365	0.0149149	0.0110063	0.0221187	0.0148357	0.0123947	0.041077	0.0485346	0.036282
616	0.00898878	0.00930555	0.0091799	0.00147268	0.0022629	0.00256136	0.020691	0.0246022	0.0180236	0.00979797	0.0149264	0.0108692	0.0220909	0.0147089	0.0125748	0.0406524	0.0480155	0.0361766
617	0.00896575	0.00916702	0.00911628	0.00149566	0.00218532	0.00273593	0.020458	0.0245961	0.0179405	0.00968057	0.0149618	0.0107305	0.0220294	0.0144951	0.0125997	0.0401151	0.0476707	0.0360114
618	0.00881079	0.00915397	0.00910212	0.00145269	0.0023192	0.0028344	0.0201144	0.0241907	0.0178684	0.00950023	0.0149696	0.0105527	0.0221729	0.0145824	0.0124819	0.0401513	0.0475402	0.0357776
619	0.0089613	0.00924519	0.00891807	0.00187051	0.00258149	0.00280146	0.0203648	0.0241252	0.0177247	0.00973498	0.0150368	0.0106916	0.0221526	0.0143178	0.0125301	0.0398088	0.0469116	0.0359818
620	0.00848698	0.00861338	0.00863863	0.00141905	0.00204806	0.002389	0.0199718	0.023781	0.0172858	0.00908001	0.0145743	0.0103528	0.0215651	0.0141867	0.0122756	0.0394627	0.0467764	0.0354498
621	0.00857677	0.00901618	0.00890931	0.00226487	0.00261603	0.00312895	0.0200131	0.0235255	0.0176322	0.00980229	0.015007	0.0106247	0.0222926	0.0145192	0.0126965	0.039548	0.0465347	0.0354402
622	0.00834876	0.00869883	0.00854622	0.0015096	0.00200332	0.002134	0.0198358	0.023422	0.01744	0.00917886	0.0141615	0.0101937	0.0211628	0.0136295	0.0120796	0.0386747	0.0460259	0.0346177
623	0.00812633	0.00842435	0.00852642	0.00147015	0.00206007	0.00227504	0.0194261	0.0232508	0.0168273	0.0088328	0.0139303	0.0100908	0.0208567	0.0136054	0.0117796	0.0381845	0.0450141	0.0343709
624	0.00786375	0.00822875	0.00837085	0.00153634	0.00200399	0.00226504	0.0190841	0.0228515	0.0168689	0.00894498	0.0138925	0.00990552	0.0205701	0.0133539	0.0116302	0.0378226	0.0447395	0.0340469
625	0.00796111	0.00856141	0.00845299	0.00168265	0.00201606	0.0024898	0.0191381	0.0227303	0.0167827	0.00901155	0.0140343	0.00978705	0.0208669	0.0135607	0.0116233	0.0376764	0.044737	0.033873
626	0.00793194	0.00842695	0.00835481	0.00202239	0.00222587	0.00256794	0.0190751	0.0225899	0.0165771	0.00891289	0.0143873	0.00978228	0.0210205	0.0134022	0.0119672	0.0374404	0.0446706	0.0341159
627	0.00785582	0.00829094	0.00828838	0.00192323	0.00243722	0.00260426	0.0191487	0.0224787	0.0162829	0.00898733	0.0140738	0.00999287	0.0207867	0.0132948	0.0118601	0.0374912	0.0442183	0.0340037
628	0.00790614	0.00828787	0.00818034	0.00220668	0.0025103	0.00291598	0.0186333	0.0224513	0.0165689	0.00899407	0.0143042	0.00966966	0.020811	0.0135222	0.0120236	0.0372673	0.0438796	0.0337446
629	0.00773193	0.00807798	0.00786923	0.00166471	0.00210593	0.00220175	0.0182649	0.022177	0.016405	0.00856402	0.0134979	0.0093897	0.0202907	0.0130969	0.0115838	0.036764	0.0432514	0.0332888
630	0.0073978	0.00784832	0.00761701	0.00183617	0.00249788	0.00246233	0.0184732	0.0221106	0.0156938	0.00872847	0.0136917	0.00953433	0.020548	0.0130277	0.0117971	0.0364877	0.0430585	0.0333319
631	0.00741416	0.00786351	0.00773075	0.0018168	0.00240467	0.00257022	0.0184236	0.0218597	0.0158653	0.00876003	0.0137188	0.00947989	0.020369	0.0129634	0.0118079	0.0363015	0.0428651	0.0331552
632	0.00710364	0.00767047	0.00773032	0.00177009	0.00234178	0.00256279	0.0180318	0.021525	0.0157909	0.008529	0.0135108	0.00915926	0.0200839	0.0128252	0.0116932	0.0358921	0.0422284	0.0323508
633	0.00714855	0.00768199	0.00752209	0.00184344	0.00220965	0.00259271	0.0177945	0.0212987	0.015595	0.00851474	0.0132884	0.00916465	0.0200878	0.0128748	0.0114741	0.0355659	0.041938	0.0328044
634	0.00701061	0.0075698	0.00751194	0.00191886	0.00228778	0.0025035	0.0174586	0.0211434	0.0152728	0.00855069	0.0132804	0.00930735	0.0198837	0.0127012	0.011567	0.035527	0.0417897	0.0325492
635	0.00705415	0.00743438	0.00751794	0.0020241	0.0020698	0.00264284	0.017453	0.0210535	0.0152839	0.00851644	0.0131836	0.00898159	0.0200506	0.0123793	0.0115753	0.0352078	0.0416341	0.0321335
636	0.00657822	0.007088	0.00697499	0.00135181	0.00185498	0.0021589	0.0172696	0.0206128	0.0150961	0.00794868	0.0125851	0.00866884	0.0192661	0.0121726	0.0108859	0.0346389	0.0406901	0.0312837
637	0.00646448	0.00682643	0.00694148	0.0012845	0.00193546	0.00223501	0.0169598	0.020391	0.0144992	0.00801066	0.0126662	0.00884704	0.0188866	0.0119808	0.011019	0.0342486	0.0403483	0.0314419
638	0.00664968	0.00697031	0.00711243	0.00157557	0.00209818	0.00226711	0.0169552	0.0204699	0.0146418	0.00781678	0.0126284	0.00874504	0.0189309	0.0121474	0.0111965	0.0340131	0.040199	0.0312896
639	0.00627854	0.0068819	0.00711247	0.0017019	0.00183811	0.00221722	0.0165507	0.0199938	0.0146245	0.00794182	0.0124543	0.00852279	0.0190097	0.0118408	0.0107723	0.0337351	0.0398724	0.0308056
640	0.00610021	0.00673865	0.00670837	0.00145309	0.00189597	0.00196794	0.0164281	0.0198828	0.0143451	0.0076469	0.0121393	0.00851537	0.0183453	0.0115532	0.0108026	0.0334863	0.0393837	0.0309937
641	0.00636824	0.00684785	0.0068528	0.00163866	0.00204678	0.00244764	0.0163327	0.0196779	0.0140587	0.00783236	0.0124983	0.00850605	0.0188101	0.0116413	0.0108461	0.0334319	0.0391473	0.030732
642	0.0063416	0.00674865	0.0069558	0.00188457	0.00200208	0.00234352	0.0164653	0.019763	0.0142072	0.00787984	0.0123773	0.00841786	0.0187615	0.0117013	0.0108973	0.0332287	0.0387314	0.0304497
643	0.00608826	0.00664496	0.00689529	0.00161442	0.00196383	0.00234798	0.0162382	0.019593	0.0141572	0.00777211	0.0121359	0.0082011	0.018563	0.0117115	0.0108443	0.0326796	0.0385397	0.0302282
644	0.00601139	0.00668764	0.0066086	0.00171234	0.00213355	0.00219673	0.0159497	0.0195383	0.0141654	0.00753302	0.0120603	0.00832902	0.0182125	0.0114931	0.0106642	0.0325004	0.0383331	0.0302156
645	0.00572645	0.00633144	0.00654739	0.00161295	0.00188789	0.00200802	0.0158588	0.0191167	0.0137732	0.00734314	0.0119013	0.00807025	0.0180476	0.0113419	0.0104106	0.0320299	0.0378898	0.0295962
646	0.00547276	0.00603765	0.00628733	0.00152067	0.00174405	0.00194509	0.015481	0.0188589	0.0135956	0.00716998	0.0114898	0.00780015	0.0177317	0.0109539	0.0103537	0.0315756	0.0371297	0.0291047
647	0.00549611	0.00627945	0.0062168	0.00155559	0.00179265	0.00209799	0.015258	0.0186194	0.0134261	0.00722699	0.0114925	0.00772589	0.0177193	0.0109109	0.0100671	0.0313361	0.0368561	0.0289523
648	0.00523505	0.00579484	0.00601017	0.00108037	0.00151253	0.00160504	0.0149991	0.0185223	0.0128444	0.00693489	0.0111434	0.00752686	0.017053	0.0104484	0.00939145	0.0307356	0.0361537	0.0284846
649	0.00506482	0.0055544	0.00615225	0.000862056	0.00155148	0.00170386	0.0149569	0.0184752	0.0129025	0.00685157	0.0109301	0.00744674	0.0168319	0.0102408	0.00959651	0.0304056	0.0359013	0.0278591
650	0.00515182	0.0058417	0.00616605	0.00128676	0.00161753	0.00180171	0.014817	0.0182868	0.0130904	0.00694962	0.0110792	0.00734166	0.0168807	0.0104278	0.00967565	0.0303111	0.0358648	0.0281145
651	0.00520898	0.00586114	0.00570421	0.00146022	0.00192014	0.00181392	0.0149229	0.0182015	0.0128653	0.0071402	0.0109733	0.00734721	0.0168661	0.0104436	0.00989839	0.030011	0.0356387	0.0281917
652	0.0050968	0.00567574	0.00570655	0.00140222	0.00178847	0.00182771	0.0147763	0.0180046	0.0127277	0.00689349	0.0107733	0.00723403	0.0167338	0.0101946	0.009754	0.0296347	0.0352291	0.0277883
653	0.00494542	0.00550109	0.00569962	0.00131495	0.0018056	0.00169745	0.0145784	0.0179338	0.0125588	0.00687906	0.0106268	0.00705728	0.0165189	0.00999272	0.00969962	0.0294901	0.0348976	0.0276531
654	0.00489034	0.0054744	0.00561407	0.00132497	0.00167959	0.00158294	0.0143211	0.0176876	0.0125349	0.00669765	0.0104319	0.00697568	0.0162342	0.00992917	0.00961353	0.0291074	0.0343705	0.0273682
655	0.00467168	0.005446	0.00556708	0.00137197	0.00160913	0.00165705	0.0141402	0.0175157	0.0122821	0.0066214	0.0103805	0.00680086	0.016024	0.0097474	0.00953889	0.02877	0.0340272	0.0269934
656	0.00473226	0.00517909	0.00552546	0.00116507	0.0016532	0.00158755	0.0139934	0.0173664	0.012013	0.00638488	0.0102063	0.00668635	0.0157358	0.00960058	0.00932651	0.028634	0.0335873	0.0267799
657	0.00450862	0.00525377	0.0054653	0.00103442	0.00148548	0.00144679	0.0138669	0.0170833	0.0118958	0.00621009	0.0101478	0.00650878	0.0157139	0.00945748	0.00925885	0.0283924	0.0331786	0.0265635
658	0.00440915	0.00507067	0.00541764	0.00112504	0.00144058	0.00134897	0.0135187	0.0169269	0.0118843	0.00609067	0.00998397	0.00656884	0.0153942	0.00919703	0.00920875	0.02805	0.0328618	0.0260894
659	0.00435605	0.00495003	0.0053657	0.00100643	0.00141263	0.00141355	0.0134345	0.0166453	0.0116671	0.00613744	0.00979659	0.00628929	0.0151703	0.00918123	0.00883802	0.0277492	0.0324884	0.0259402
660	0.00429409	0.004766	0.00540804	0.00106722	0.00127449	0.00126879	0.0131903	0.0166494	0.0115154	0.00596084	0.00981254	0.00625462	0.0151101	0.00898467	0.00898416	0.0274201	0.0321403	0.0257188
661	0.00421194	0.00472787	0.00531627	0.000967256	0.00130939	0.00134593	0.0131262	0.0163392	0.0114569	0.00585086	0.00960001	0.00628201	0.0148212	0.00882054	0.00864471	0.0271499	0.03157	0.0252766
662	0.00405739	0.00469855	0.00477019	0.000855395	0.00141738	0.00132608	0.0129041	0.016256	0.0110833	0.0056654	0.00930801	0.00615476	0.0144384	0.00892949	0.00855884	0.0264208	0.0316541	0.0249512
663	0.00375407	0.00432189	0.00482147	0.000661281	0.00110951	0.00113045	0.0126719	0.0159492	0.011035	0.0055968	0.00937068	0.00592657	0.0143214	0.00856979	0.00816698	0.0261122	0.0310871	0.0245677
664	0.00366327	0.00435657	0.0049376	0.000667178	0.000946451	0.000977059	0.0125043	0.0157184	0.0109782	0.00544452	0.00909236	0.00575964	0.0140938	0.00842594	0.00806841	0.025999	0.0305234	0.0244318
665	0.0036148	0.00442176	0.00471868	0.000651414	0.00110091	0.000946855	0.0123363	0.0157795	0.0106149	0.00523175	0.00892192	0.00571016	0.0141499	0.00840651	0.00795625	0.0256145	0.0301965	0.0242256
666	0.00358924	0.0041404	0.00454673	0.000607187	0.00129518	0.000915942	0.01221	0.0153524	0.0104671	0.00533044	0.00878256	0.00580983	0.0138086	0.00834819	0.00791257	0.0254482	0.0299756	0.0237929
667	0.00350627	0.00417012	0.00461152	0.000676015	0.00116855	0.00100852	0.0118428	0.0149503	0.0105852	0.00514657	0.00872192	0.00542531	0.0137897	0.00803931	0.00785249	0.0249475	0.0296022	0.0235901
668	0.00335234	0.00394031	0.00435774	0.000461012	0.000627843	0.000765491	0.011824	0.0149299	0.0102778	0.00520212	0.00861499	0.00545132	0.0135583	0.00798596	0.00777258	0.0247849	0.0292705	0.0232605
669	0.00316264	0.00409136	0.00436337	0.000507442	0.000844327	0.000841438	0.0117775	0.0151609	0.0100616	0.00500643	0.0084575	0.00552031	0.0134691	0.00793497	0.00749843	0.0247361	0.0290847	0.0232736
670	0.00316543	0.00395408	0.00410945	0.000668056	0.00081591	0.000884605	0.0116358	0.0147725	0.0100728	0.0049436	0.00837418	0.00515035	0.0132153	0.00781765	0.00749661	0.0243027	0.0286937	0.0226075
671	0.00329228	0.00379391	0.00438046	0.00079485	0.000780035	0.00070216	0.0114943	0.0146106	0.0101293	0.00510013	0.00821846	0.00510199	0.0131614	0.00777784	0.00735549	0.0237391	0.0284502	0.022464
672	0.00286833	0.00366791	0.00392377	2.33013e-05	0.000498961	0.000101446	0.0110003	0.0142552	0.00958629	0.00458017	0.0075774	0.00481469	0.0123471	0.00702854	0.00685014	0.023149	0.0274319	0.0219316
673	0.00289114	0.00367578	0.00368138	0.000292071	0.000563997	0.000300453	0.010824	0.0141543	0.00935764	0.00440313	0.00776011	0.00497763	0.0122653	0.00716613	0.00687623	0.0229129	0.0270076	0.0215553
674	0.0028462	0.0033982	0.00404784	0.000588049	0.000714244	0.000521487	0.0108227	0.0138899	0.00945576	0.00461507	0.00777689	0.00466818	0.0124344	0.00722697	0.00710038	0.0229168	0.0270541	0.0215294
675	0.00268357	0.00342925	0.00389924	0.000411233	0.000448621	0.000301132	0.0106459	0.0141805	0.00942721	0.00459421	0.0074671	0.00476913	0.0122314	0.00736305	0.00701403	0.0225404	0.0267995	0.0214803
676	0.00257202	0.00355337	0.00380038	0.0004834	0.000726934	0.000338162	0.0104854	0.0138687	0.00940742	0.00445235	0.00777242	0.00480677	0.0122483	0.0072626	0.00691683	0.0224679	0.0266813	0.0212672
677	0.00281289	0.00336728	0.00380807	0.00046293	0.00091209	0.000598021	0.0104626	0.0134746	0.00938741	0.00436175	0.00756728	0.00473555	0.0121464	0.00719913	0.00690836	0.0223567	0.0264564	0.020896
678	0.00276303	0.00322177	0.00384147	0.000108488	0.000280507	-8.34846e-05	0.0104291	0.0133822	0.00903042	0.00409627	0.00724611	0.00456873	0.0114626	0.00694875	0.00648233	0.0217941	0.0256102	0.0204009
679	0.00255765	0.00335799	0.00386529	0.000106475	0.000359484	0.000214019	0.0102908	0.0133541	0.00901882	0.00411275	0.00715125	0.00444689	0.0114242	0.00668578	0.00649261	0.021477	0.0253974	0.0204983
680	0.00243241	0.00334088	0.00364925	-6.83751e-05	0.000404409	0.000231068	0.0102581	0.0133373	0.00884446	0.00408088	0.00696568	0.00435148	0.0113049	0.00670016	0.00636824	0.0215256	0.0252385	0.0201349
681	0.00234454	0.00309635	0.00336955	0.000107079	0.000343444	0.000312714	0.0099464	0.0130952	0.00887708	0.00384113	0.00699265	0.00409577	0.0112056	0.00652613	0.00608371	0.0210364	0.0248271	0.019609
682	0.00222675	0.00307502	0.00357201	-1.14414e-05	0.000360621	0.000193399	0.00968203	0.0128512	0.00860022	0.00389179	0.00694371	0.00411603	0.0108969	0.00643234	0.00618774	0.0206183	0.0247215	0.0197481
683	0.00236991	0.00305511	0.00334089	4.43899e-05	0.000474386	0.000126064	0.0097547	0.0128257	0.00830366	0.0038937	0.00686874	0.00436895	0.0112153	0.00657096	0.00626163	0.0206688	0.0245783	0.0198749
684	0.00230801	0.00303581	0.00337385	-0.000108071	0.000426023	-2.71118e-05	0.00974556	0.012629	0.00829398	0.00364972	0.00676985	0.00403748	0.0106408	0.0060547	0.00586311	0.0203882	0.0238506	0.0189372
685	0.00215718	0.002686	0.00327352	-0.000511603	-4.84509e-05	-0.000397273	0.00926178	0.0124833	0.00828162	0.00333531	0.00613418	0.00368559	0.0100529	0.00567539	0.00526051	0.0195362	0.0234128	0.0185043
686	0.00179104	0.00248042	0.00290694	-0.00051958	-0.000322831	-0.000512932	0.00899298	0.0120541	0.00768247	0.0030637	0.00591245	0.00349633	0.0099213	0.00563064	0.00538887	0.0190905	0.0229809	0.0182583
687	0.00195989	0.00268723	0.00318792	-0.000304773	0.000222351	-0.000336241	0.00920128	0.0121105	0.00798339	0.00328821	0.00609214	0.00380865	0.0101352	0.00574468	0.00545915	0.0192464	0.0228905	0.0181048
688	0.00195472	0.00258096	0.00287074	-0.000324628	6.87603e-05	-0.000177458	0.00901157	0.01194	0.00782647	0.00347919	0.006166	0.00363737	0.00986039	0.00572501	0.00566176	0.0190885	0.0228792	0.0181297
689	0.00194414	0.00244477	0.00297078	-1.21618e-05	0.000398069	-0.000212104	0.00882581	0.0118068	0.00773544	0.00339268	0.00621641	0.00382231	0.0101408	0.00586223	0.00562363	0.0190422	0.0227457	0.0182642
690	0.00196329	0.00263888	0.00312915	-0.000158231	0.000199598	-5.21754e-05	0.00864935	0.0118523	0.00748039	0.00349999	0.0061389	0.00378889	0.0100431	0.00564652	0.00556767	0.0187533	0.0222932	0.0178767
691	0.00199743	0.00276325	0.00299704	-0.000241022	0.000220248	-1.25051e-05	0.00885546	0.0116054	0.00779858	0.00346179	0.00605023	0.00365162	0.00982229	0.00550196	0.00526281	0.0186443	0.0220132	0.0173909
692	0.00188182	0.00254598	0.00298388	-0.000218481	0.0002518	-0.0002732	0.00866048	0.0113444	0.0075891	0.00330155	0.00583243	0.00332116	0.00969072	0.0054157	0.00543147	0.018304	0.0217172	0.0172344
693	0.00150377	0.00210071	0.00275365	-0.00037836	-0.000164382	-0.000544638	0.00823904	0.0110966	0.00702253	0.00301388	0.00542063	0.00326777	0.00918601	0.00530902	0.00496506	0.0178611	0.0210183	0.017011
694	0.00159177	0.00225056	0.00257622	-0.000233947	0.000146184	-0.000363302	0.00816384	0.0110091	0.00700261	0.00302894	0.00578479	0.00327673	0.00911618	0.00538383	0.00511028	0.0177544	0.021177	0.0168441
695	0.00158818	0.00219184	0.00262537	-0.000253913	-7.12179e-05	-0.000446017	0.00813845	0.0108774	0.00738706	0.00308572	0.00542401	0.00307273	0.00925931	0.00497229	0.00499664	0.01743	0.0209668	0.0165038
696	0.00181204	0.00226821	0.00284468	-0.000227887	0.000101856	-9.38739e-05	0.00803486	0.0108684	0.00719208	0.00290103	0.0055962	0.00323616	0.00902603	0.00543623	0.00525757	0.0174806	0.0206064	0.0168961
697	0.00147364	0.00218087	0.00263411	-0.00039653	-0.00017484	-0.00057504	0.00790257	0.0107904	0.0066705	0.0028549	0.00523451	0.00300435	0.00869164	0.00459933	0.00489385	0.0169646	0.0202776	0.0159014
698	0.00188154	0.00243699	0.0029745	-0.000238448	0.000268266	-0.000227074	0.00790828	0.0107097	0.00712371	0.00306178	0.00542677	0.00300838	0.00874934	0.00497698	0.00518611	0.0169792	0.0203133	0.0159581
699	0.00151014	0.0021821	0.00261339	-0.000403889	-1.07657e-06	-0.000551085	0.00762607	0.0104029	0.00688864	0.00287416	0.00530008	0.00287914	0.00860844	0.00494322	0.00484194	0.0166558	0.0197296	0.0157623
700	0.00126542	0.00187565	0.00250153	-0.000338765	-0.000103994	-0.000672333	0.00744663	0.0103945	0.00638371	0.00259161	0.00501517	0.00284699	0.00853003	0.00468473	0.00461255	0.0164667	0.0193774	0.015673
701	0.00145598	0.00220126	0.00279529	-2.23043e-05	0.000193779	-0.000308946	0.00739675	0.0102844	0.00675463	0.00298717	0.00531989	0.00301782	0.00878797	0.00482964	0.0048149	0.016471	0.0194074	0.0156519
702	0.00127809	0.00186516	0.00241316	-0.000226071	-0.000171808	-0.000580427	0.0071735	0.00999652	0.00655152	0.00247664	0.00502713	0.00265764	0.0080728	0.00450452	0.00451277	0.0159046	0.0189707	0.0151814
703	0.00140157	0.00210326	0.00255758	-0.000132871	-0.000161745	-0.000580976	0.00733145	0.00995239	0.00676345	0.0027181	0.00502291	0.00286256	0.0082835	0.00469324	0.00452569	0.0158	0.018873	0.0152704
704	0.0013331	0.00180357	0.00255566	-0.000190674	-0.000150726	-0.000309323	0.00713597	0.00962227	0.00648524	0.00250736	0.00474524	0.00258222	0.00803806	0.00449802	0.00467968	0.0156678	0.0187477	0.015087
705	0.0012444	0.00176794	0.00224857	4.65597e-05	-0.000244201	-0.000383055	0.00700336	0.00965628	0.00632327	0.00256297	0.00490501	0.00264609	0.00804854	0.0045923	0.00442001	0.0156186	0.0185393	0.0150654
706	0.00118383	0.00165528	0.00227593	-7.61411e-05	-0.000219167	-0.000473098	0.00691713	0.00937802	0.00641319	0.00246156	0.00469276	0.00236323	0.00774584	0.00427433	0.00452536	0.0152199	0.0182824	0.0147657
707	0.00110035	0.00150072	0.00209526	-0.000749785	-0.000631442	-0.000938212	0.00658993	0.0092491	0.00577049	0.00210072	0.00423663	0.0020712	0.00698471	0.00378906	0.00387248	0.0145389	0.017362	0.0138472
708	0.00103687	0.00173535	0.00219617	-0.00046968	-0.000205066	-0.00077677	0.00666565	0.00929001	0.0056877	0.00210672	0.00423382	0.00215822	0.00723707	0.00390721	0.00399809	0.0146248	0.0173138	0.0138
709	0.00116921	0.00159604	0.0021944	-0.000349748	-0.000251542	-0.000635354	0.00662897	0.00925641	0.00582797	0.00233329	0.00443149	0.00228943	0.00740481	0.00405253	0.00405737	0.0146187	0.0173198	0.0139733
710	0.000973553	0.00157962	0.00215728	-0.000348085	-0.000282687	-0.000684716	0.00639782	0.0087436	0.00578549	0.00217956	0.00431626	0.00228662	0.00720745	0.0040434	0.00389329	0.0143718	0.0169363	0.0138175
711	0.00104531	0.00155052	0.00211409	-0.000461151	-0.000208313	-0.000581274	0.00633472	0.00901613	0.00549281	0.00221066	0.00417593	0.00209044	0.00715155	0.00391843	0.00400837	0.0140747	0.0166483	0.0134385
712	0.000885696	0.00157553	0.00202766	-0.000111791	5.4793e-06	-0.00057535	0.00643556	0.0086389	0.0057566	0.00205965	0.00422545	0.00217293	0.00698092	0.00377271	0.0039054	0.0138161	0.0166201	0.0132612
713	0.00106381	0.00158808	0.0022165	-0.000115671	-0.00030132	-0.000548985	0.00628784	0.00867168	0.00569545	0.00228633	0.00420869	0.00230618	0.00714352	0.00373935	0.00380681	0.0137976	0.0163893	0.0131685
714	0.00101955	0.00154342	0.00214448	-0.000461364	-0.000247369	-0.00076909	0.00607797	0.00856288	0.0053145	0.00192981	0.00388951	0.00194577	0.00651023	0.00363199	0.00353684	0.0132546	0.015699	0.0127959
715	0.00100974	0.00146089	0.0020073	-0.000605982	-0.000370029	-0.000827224	0.00610991	0.00858235	0.0052938	0.00176535	0.00378208	0.00184417	0.00647589	0.00343216	0.00354149	0.0130835	0.0155117	0.0123348
716	0.000944997	0.00136444	0.00203142	-0.000471401	-0.000553763	-0.000771842	0.00583183	0.00809134	0.00539377	0.00170203	0.0037276	0.00162151	0.00643423	0.00349528	0.00348455	0.0128098	0.0153707	0.0125481
717	0.000901022	0.00137195	0.00184766	-0.000269559	-0.000520581	-0.000708639	0.00550498	0.00800105	0.00519358	0.00165587	0.00366881	0.00172839	0.00641498	0.00341538	0.00345681	0.0126908	0.015171	0.0124431
718	0.00091479	0.00139559	0.001906	-0.000510972	-0.000337633	-0.000971935	0.00570149	0.00810351	0.00515149	0.00170158	0.00359592	0.00167926	0.00633155	0.00344285	0.00335547	0.0125916	0.0150731	0.0119749
719	0.000939981	0.00144437	0.002006	-0.00060267	-0.000493163	-0.000846002	0.00587679	0.00813275	0.00532224	0.0015814	0.00354155	0.00170799	0.00634688	0.00331036	0.00337363	0.0121841	0.0146809	0.0118277
720	0.00087323	0.00149025	0.00206788	-0.000391081	-0.000432766	-0.000976971	0.00563276	0.00788283	0.00517834	0.00144706	0.00335534	0.00135655	0.00597269	0.00323337	0.00314647	0.0121102	0.0144881	0.0116956
721	0.000859678	0.00153656	0.00211152	-0.000391768	-0.00055236	-0.00105835	0.00553842	0.00766832	0.00495935	0.00140675	0.00331587	0.00148453	0.00586485	0.003036	0.00312866	0.0120481	0.013993	0.0115136
722	0.000891127	0.00130816	0.00168765	-0.000702575	-0.000687732	-0.00127946	0.00523372	0.0076304	0.00464812	0.00149187	0.0031468	0.00114168	0.00561284	0.00304353	0.00303169	0.0116352	0.0138115	0.0110065
723	0.000867417	0.00135618	0.00193726	-0.000395021	-0.000313994	-0.000952572	0.00532138	0.00749556	0.00500552	0.00127539	0.00305181	0.00130341	0.00574436	0.00295712	0.00309233	0.0116104	0.0137684	0.0110835
724	0.000814226	0.00108063	0.00194365	-0.000626715	-0.000491945	-0.00101246	0.00516063	0.00740684	0.00469793	0.00131219	0.00304154	0.00132714	0.00558129	0.0029506	0.0029169	0.011382	0.0135334	0.0111247
725	0.000635632	0.00103891	0.00163982	-0.000975275	-0.000804126	-0.00134389	0.00494611	0.00711743	0.0042326	0.00108468	0.00280353	0.000895096	0.00518185	0.00262505	0.0026381	0.010644	0.0129993	0.0102562
726	0.000671603	0.00111729	0.00164482	-0.00111113	-0.000930843	-0.00120553	0.00480773	0.00685927	0.00462131	0.000909965	0.00261774	0.000881485	0.00487147	0.00240773	0.00234722	0.010358	0.0127989	0.0100052
727	0.000729471	0.00120238	0.00177261	-0.00086071	-0.000963485	-0.00113516	0.00495285	0.00686894	0.00465409	0.000873788	0.00255467	0.000837978	0.00490785	0.0025446	0.0022879	0.0103848	0.0127321	0.0103215
728	0.000622815	0.00112129	0.00177429	-0.000874565	-0.000893631	-0.0014616	0.00471268	0.00668713	0.00424374	0.000817187	0.00250946	0.00079448	0.00475443	0.00243603	0.00242672	0.00996958	0.0121354	0.00990626
729	0.000542722	0.00092488	0.00162687	-0.00117642	-0.00101491	-0.00154657	0.00472704	0.00664923	0.00425936	0.00075928	0.00220597	0.000522376	0.00453139	0.00235923	0.00232501	0.00988567	0.0119294	0.00952802
730	0.000816387	0.00104624	0.00165894	-0.00107674	-0.00102184	-0.00142689	0.00466322	0.00650444	0.00439226	0.000412227	0.00226684	0.000383001	0.00436515	0.00217529	0.00202534	0.00977788	0.0115795	0.00922832
731	0.000696592	0.00114495	0.00186092	-0.00137472	-0.00108904	-0.00150579	0.00453036	0.0065262	0.00420176	0.000406056	0.0019686	0.000414521	0.00422886	0.00190813	0.00170753	0.00927929	0.0112595	0.00875875
732	0.000735277	0.00107289	0.00179261	-0.00149167	-0.00118319	-0.00156209	0.00448081	0.00648201	0.00413759	0.000408491	0.0017538	0.000164678	0.00403045	0.00192234	0.00179442	0.00899392	0.0108415	0.00850059
733	0.000836331	0.00126094	0.00173615	-0.00137111	-0.000938714	-0.00160678	0.00465027	0.0062765	0.00432077	0.00041424	0.00164869	0.000170898	0.0040205	0.00203674	0.00177131	0.00890228	0.0108346	0.00853775
734	0.000732259	0.00115028	0.00176296	-0.00161585	-0.00132087	-0.00188228	0.00427331	0.00613426	0.00411834	0.000198178	0.0014376	-0.000100714	0.00357366	0.00151848	0.00137348	0.00840283	0.0102881	0.00802788
735	0.000688707	0.00107732	0.00159588	-0.00160769	-0.00128526	-0.00181363	0.00430901	0.00605021	0.003769	7.94e-05	0.00127394	-0.00014778	0.003522	0.00168785	0.001246	0.00816429	0.0101694	0.00765393
736	0.000843471	0.00108974	0.00171537	-0.00170339	-0.0012891	-0.00173899	0.00428098	0.00600881	0.00398467	9.35802e-05	0.00128509	-0.000156893	0.00341058	0.00168455	0.00149288	0.00813897	0.00990991	0.00775453
737	0.000766855	0.000974232	0.00154031	-0.00164639	-0.00131193	-0.0018811	0.00405907	0.00578438	0.00395934	-6.68259e-05	0.00123028	-0.000348661	0.00335675	0.00139895	0.00126748	0.0078218	0.00948265	0.0076548
738	0.000564981	0.0011095	0.00187194	-0.00137754	-0.00126326	-0.00153788	0.00401931	0.00568293	0.0037563	3.64117e-05	0.00140584	-6.68358e-05	0.0033157	0.00160382	0.00154206	0.00793716	0.00991117	0.00790879
739	0.000704205	0.000840942	0.00171806	-0.00150584	-0.00107707	-0.00164838	0.00389849	0.0056544	0.00358931	0.000111168	0.00122932	-8.54156e-05	0.00329257	0.00144382	0.00122004	0.00774944	0.00959419	0.0073635
740	0.000779682	0.00129514	0.00161668	-0.0013643	-0.00110634	-0.00152076	0.00404469	0.00562369	0.00393428	0.000275459	0.00138839	-0.000126562	0.00326429	0.00164674	0.00146425	0.00761299	0.00935256	0.00731316
741	0.000905786	0.00118194	0.00173621	-0.000852	-0.000793543	-0.00139712	0.00405311	0.00556825	0.00386175	0.000422865	0.00158949	0.000153273	0.00359475	0.00182616	0.00170682	0.00780242	0.00959318	0.00783621
742	0.000714076	0.000984622	0.00166849	-0.000853686	-0.000866291	-0.00132692	0.00382865	0.00539586	0.00345153	0.000280286	0.00148705	0.000123023	0.00338513	0.00175985	0.00159405	0.00763206	0.00934224	0.00725402
743	0.000633287	0.000922131	0.00142392	-0.000834228	-0.000962542	-0.00133765	0.00380496	0.00511919	0.00341739	0.000333496	0.00156885	-0.000103231	0.00325805	0.00175008	0.00160146	0.0075465	0.00912125	0.0071719
744	0.000970327	0.0010171	0.00163797	-0.000507338	-0.000643143	-0.00103855	0.00395804	0.00516031	0.00369247	0.000527723	0.00159806	0.000225939	0.00351163	0.00189917	0.00177494	0.00770149	0.00944618	0.00750465
745	0.000807283	0.00106073	0.00163852	-0.000672827	-0.00064833	-0.00114255	0.00344997	0.00511813	0.00352639	0.00037597	0.00190866	0.000214753	0.00353141	0.00183761	0.00182456	0.00764177	0.00919293	0.00721556
746	0.000938294	0.00104119	0.00171146	-0.0004324	-0.000466961	-0.00102897	0.0036406	0.00505876	0.00332097	0.000572301	0.00176453	0.000289112	0.00349167	0.00193605	0.00174294	0.0076231	0.00884116	0.00712699
747	0.000951969	0.00113799	0.00146467	-0.000594297	-0.000487681	-0.000963388	0.00356777	0.00478017	0.00349934	0.000478479	0.00166938	0.000100834	0.00334831	0.00195128	0.00162315	0.00746634	0.00873955	0.00703588
748	0.000783903	0.00103379	0.00157532	-0.000516448	-0.00069026	-0.000978619	0.00341295	0.00471431	0.00346057	0.000566529	0.00152984	0.000136205	0.00319164	0.00184	0.00160992	0.00705946	0.00865801	0.00678591
749	0.000748752	0.000906698	0.00159304	-0.000449536	-0.000642242	-0.0010262	0.00341366	0.00460418	0.00309106	0.000454356	0.00158971	0.000152611	0.00308207	0.00156039	0.00168089	0.00686449	0.00823852	0.00652089
750	0.000415087	0.000817956	0.00117244	-0.000973052	-0.000887721	-0.00140239	0.0030744	0.00438636	0.00307435	6.21573e-05	0.00106431	-0.000269796	0.00256461	0.0012192	0.00119362	0.00635503	0.00762102	0.00577976
751	0.000635869	0.000967096	0.00128362	-0.000846299	-0.00088647	-0.00125425	0.00326481	0.0043515	0.00325416	0.000148537	0.00116808	-0.000148249	0.00276408	0.00149509	0.00112849	0.00621997	0.00774193	0.00583464
752	0.000533927	0.000848137	0.00136618	-0.000546978	-0.000644202	-0.000987912	0.00313658	0.00457864	0.0030019	0.00039006	0.00118849	4.81251e-05	0.00281869	0.0016806	0.00148494	0.00640354	0.00758292	0.00604407
753	0.000533335	0.000775674	0.00139076	-0.000543323	-0.000326196	-0.000884035	0.00303914	0.00428233	0.00271275	0.000463526	0.00136479	7.48252e-06	0.0027295	0.00153452	0.00156159	0.00624617	0.00767035	0.00597668
754	0.000485343	0.000714274	0.00112229	-0.00081644	-0.000494971	-0.000966024	0.00297938	0.00418125	0.00285903	0.000272004	0.000975125	-0.000126081	0.00266208	0.00120483	0.00129556	0.00591409	0.00702003	0.00550052
755	0.00066801	0.000608429	0.00132168	-0.000666398	-0.000677267	-0.000951836	0.00297475	0.00402841	0.00263357	0.000239715	0.00105218	4.60582e-05	0.00263023	0.00138728	0.00118217	0.00569948	0.00720274	0.00573265
756	0.000528165	0.000703715	0.00130947	-0.000953065	-0.000776259	-0.0010834	0.00265313	0.00392367	0.00247808	0.000232209	0.00110684	-0.000230625	0.00235689	0.00125201	0.00121726	0.00537449	0.00684465	0.00521533
757	0.00044952	0.000670289	0.00112296	-0.00122395	-0.000811638	-0.00146424	0.00258615	0.00374878	0.00254349	-0.000121443	0.00060118	-0.000539286	0.00183528	0.000828541	0.000689631	0.0049711	0.00637329	0.00469952
758	0.00033198	0.00064128	0.00105371	-0.00132592	-0.00105888	-0.00138457	0.00270573	0.00362283	0.00267187	-0.000105695	0.000474488	-0.000643385	0.00150289	0.000808075	0.000718344	0.00477697	0.00596091	0.00444612
759	0.000367391	0.000683997	0.00105833	-0.00121894	-0.000974808	-0.00136559	0.00261934	0.00350602	0.00240948	-0.000129396	0.00059435	-0.000476215	0.00177638	0.000846755	0.000833443	0.00468346	0.00599312	0.0044069
760	0.000224994	0.000502381	0.000989608	-0.00149418	-0.00123696	-0.00148659	0.00231593	0.0033368	0.00206067	-0.000414429	0.000278558	-0.000790629	0.00130553	0.000567323	0.000293612	0.00443914	0.00554456	0.00387607
761	0.000347488	0.000690014	0.00105203	-0.001278	-0.00084682	-0.00143607	0.00235945	0.00336241	0.0023339	-0.000292187	0.000342816	-0.000736376	0.00151654	0.000737234	0.000477403	0.00433058	0.00555036	0.00403432
762	0.000554849	0.000816544	0.00120274	-0.000752975	-0.000652927	-0.000929839	0.00247951	0.00314374	0.00256141	8.899e-05	0.000732783	-0.000370446	0.00181841	0.00109216	0.000750824	0.00506012	0.00597726	0.00458606
763	0.000612565	0.000703813	0.00132285	-0.000564633	-0.000336997	-0.000712879	0.00243074	0.00349596	0.00250473	0.000240521	0.000823093	-0.000159828	0.00200561	0.00121794	0.0010563	0.00480322	0.00594829	0.00430232
764	0.000471661	0.000599344	0.0011306	-0.00097902	-0.000477169	-0.00112189	0.00230724	0.00318779	0.00226465	-0.000109322	0.000384891	-0.000543658	0.0014353	0.000698564	0.000546978	0.00418752	0.00519015	0.00389805
765	0.000559961	0.000609082	0.00111806	-0.00122837	-0.00101768	-0.00112709	0.00237907	0.00312844	0.00220035	-0.000234888	0.00016701	-0.000876981	0.00123376	0.000596837	0.000398966	0.00368172	0.00495687	0.0036325
766	0.000384711	0.000595334	0.000943926	-0.000879756	-0.00102112	-0.00108194	0.00209642	0.00290325	0.00200119	-0.000348795	0.000189275	-0.000782782	0.0012707	0.000820654	0.000621951	0.00396748	0.0049149	0.00365528
767	0.000685121	0.000824988	0.00116812	-0.000190412	-0.000584061	-0.000762506	0.00226423	0.00288284	0.00225779	0.000148476	0.000837472	-0.000411943	0.00188109	0.00121925	0.00102782	0.00466543	0.00545642	0.00432734
768	0.00037945	0.000483827	0.000881622	-0.000544615	-0.000532734	-0.00080973	0.00184991	0.00246983	0.00208018	1.3121e-05	0.000592404	-0.000680703	0.00138237	0.000888699	0.000662523	0.00414989	0.00491507	0.00368095
769	0.000214336	0.000518675	0.00102158	-0.00113666	-0.00109314	-0.00116309	0.00191368	0.00267213	0.00179626	-0.000579091	0.000178985	-0.000714986	0.000939166	0.000460665	0.000298861	0.00345112	0.00398786	0.0031408
770	0.000446226	0.000426368	0.00113245	-0.000933611	-0.000723617	-0.000942133	0.0021055	0.00259409	0.00169858	-0.000309652	9.15907e-05	-0.000857452	0.000990404	0.000672398	0.000232063	0.00320155	0.00433603	0.00298899
771	0.000456027	0.000484978	0.00105443	-0.000959035	-0.000652278	-0.000988097	0.00186328	0.00257096	0.00189022	-0.000242125	6.98187e-05	-0.000898555	0.000826173	0.000471236	0.000312212	0.0031294	0.00404837	0.00286531
772	0.000511387	0.000519333	0.000854025	-0.000771216	-0.000666267	-0.000853437	0.00190265	0.00255953	0.00184512	-0.000236913	0.000250343	-0.000727308	0.00106492	0.000710036	0.000518139	0.00324893	0.00421214	0.00307677
773	0.000829355	0.000653082	0.00121075	-0.000213995	-0.00043073	-0.000552791	0.00205997	0.00270272	0.00171099	-2.22968e-05	0.00050891	-0.00046914	0.00145099	0.000804202	0.000744928	0.00345736	0.00421475	0.00318638
774	0.000547351	0.000572261	0.00101609	-0.000263117	-0.000582485	-0.000642728	0.00202196	0.00239464	0.0017768	-1.32335e-05	0.000526645	-0.000595268	0.00128338	0.000863664	0.000590219	0.00343527	0.00421026	0.00331707
775	0.000545795	0.000678473	0.000905579	-0.00018021	-0.000550681	-0.000525839	0.0019428	0.00205083	0.00192218	7.74341e-06	0.000526439	-0.00042653	0.00141403	0.000807846	0.00075317	0.00354415	0.00431005	0.00339128
776	0.000525753	0.000691229	0.00125983	4.08782e-05	-0.000316045	-0.000392332	0.00183725	0.00200849	0.00185119	3.58034e-05	0.000716927	-0.00047241	0.00145608	0.00100158	0.000969416	0.00338304	0.00424851	0.00319667
777	0.0005738	0.000584343	0.00119655	-0.000127604	-0.000104855	-0.000462276	0.00175033	0.00214816	0.00174978	0.000190025	0.00067445	-0.000151552	0.00128532	0.000930555	0.000933242	0.00320385	0.00409341	0.00312101
778	0.000481465	0.000517435	0.000876028	1.05734e-05	-0.000125229	-0.000433229	0.00175392	0.00212968	0.00183392	0.000109832	0.000477092	-0.000737535	0.00118393	0.000823873	0.000648233	0.00311362	0.00377737	0.00323846
779	0.000611466	0.000540962	0.000843957	-0.000434926	-0.000459608	-0.000680529	0.00159293	0.00208597	0.00166805	-2.94295e-05	-1.79774e-05	-0.000650209	0.000788981	0.000378217	0.000562935	0.00240913	0.00364324	0.00265354
780	0.0006477	0.000455849	0.00109239	-0.000578434	-0.000794214	-0.000794871	0.00163052	0.00211911	0.00150951	-0.000320057	-1.21517e-05	-0.000786989	0.000542751	0.000391631	0.000284127	0.00227217	0.00324361	0.00232289
781	0.000334227	0.000468682	0.000798168	-0.00080015	-0.00107057	-0.00102286	0.00134615	0.00148386	0.00155483	-0.000602582	-0.000292307	-0.00113612	0.000242163	0.000130886	-0.000203934	0.00197278	0.0026897	0.00197532
782	0.000301605	0.000599631	0.000629706	-0.000733537	-0.00112701	-0.00108717	0.00141573	0.0015311	0.0017467	-0.000769852	-0.000519546	-0.00103768	2.19977e-05	0.000193417	-0.000157555	0.00189229	0.0027209	0.00194879
783	0.000509048	0.000557593	0.0010969	-0.000279521	-0.000301818	-0.000575814	0.00166257	0.00180797	0.00157064	4.51248e-05	0.000102632	-0.000568879	0.000773005	0.000724077	0.000495618	0.0027609	0.00343759	0.00244338
784	0.000428967	0.000457545	0.000954816	-0.000303144	-0.000172901	-0.000432996	0.00147167	0.0018972	0.00133377	-6.80896e-05	0.000342671	-0.000302181	0.000979092	0.000762978	0.000712228	0.00286329	0.00366842	0.00270868
785	0.000459401	0.000495056	0.000724316	-0.000177741	-0.000161311	-0.000673665	0.0017097	0.00175837	0.0018514	0.000161516	0.000278077	-0.000292398	0.000886779	0.000695717	0.00121232	0.00271219	0.00398571	0.00319181
786	0.000521898	0.000652744	0.000747053	-0.000906704	-0.00119507	-0.00146934	0.00148074	0.00184783	0.00170912	-0.000777463	-0.000582298	-0.00119761	-3.40619e-05	3.73236e-05	0.000219259	0.00183377	0.00262562	0.00196026
787	0.000272374	0.00054017	0.00101075	-0.00158645	-0.00190497	-0.00263406	0.00123928	0.00142381	0.00124031	-0.00203349	-0.00176879	-0.00255177	-0.00172377	-0.00132505	-0.00106641	0.000199485	0.000912834	6.00091e-05
788	0.000400313	0.000538938	0.000850486	-0.00221223	-0.00226736	-0.00312304	0.00126215	0.00115324	0.00117944	-0.00286104	-0.00266753	-0.00356398	-0.00276717	-0.00184471	-0.00209586	-0.000909187	-0.00063474	-0.000896641
789	0.000430067	0.000379937	0.00069195	-0.00192492	-0.00211373	-0.00286215	0.00129533	0.00124236	0.00119142	-0.0029088	-0.00284978	-0.0035147	-0.00271156	-0.00177969	-0.0022491	-0.00138379	-0.000948865	-0.00111764
790	0.00111238	0.00112131	0.00137985	-0.000435213	-0.00087608	-0.00152224	0.00151358	0.0010982	0.00124898	-0.00159104	-0.00190087	-0.00215058	-0.00115462	-0.000514234	-0.000911549	-0.000214129	0.000347655	-0.000120593
791	0.00138473	0.00140627	0.00182668	0.000964088	-0.000188283	0.000384239	0.00173059	0.00106417	0.00151172	-5.82609e-05	-8.3261e-05	-0.000913257	0.000764985	0.00113265	0.000360286	0.00149934	0.00206506	0.0013923
792	0.00142664	0.00124472	0.00149741	0.00168263	0.000497236	0.00130478	0.00149908	0.000672677	0.00203737	0.000777319	0.00108047	-5.21799e-05	0.00179932	0.00196511	0.000933389	0.00249909	0.00294254	0.0023296
793	0.00145076	0.00111267	0.00146806	0.00183214	0.000779561	0.00158969	0.00154971	0.000813338	0.0018133	0.00108032	0.00131248	0.000109073	0.00211104	0.00194096	0.00109768	0.00284452	0.0031053	0.00235218
794	0.00142336	0.00104152	0.0017807	0.00149547	0.000999501	0.00177554	0.00159364	0.00117861	0.00166691	0.00130886	0.00145291	0.00019534	0.00188824	0.00168363	0.000755812	0.00216114	0.0025159	0.00216744
795	0.000838187	0.000613167	0.00114711	0.000750902	0.000595812	0.000781154	0.000994302	0.0010316	0.00124577	0.000534039	0.000587354	-0.000591927	0.000652189	0.000769057	0.000539831	0.00100144	0.0015953	0.00149537
796	0.000696424	0.000610676	0.000961311	0.00134219	0.000185954	0.000592746	0.000880321	0.000849498	0.00121836	0.000669974	0.000531395	-0.000463972	0.000689887	0.00107146	0.00102214	0.00119852	0.00160022	0.00163318
797	0.000217763	0.000305563	0.000800944	0.00119367	-2.96866e-05	0.000244528	0.000338253	0.000440672	0.000565983	0.000287122	0.000334132	-0.000419152	0.000415352	0.000718524	0.000603354	0.000979005	0.00104636	0.00115634
798	0.000451096	0.000125388	0.00068341	0.000626565	0.000100942	0.000277493	0.000448709	0.000111131	0.00051583	0.000329689	-9.61037e-05	-0.000455806	-1.33064e-05	0.000365516	0.000243075	0.000723841	0.000222152	0.000894611
799	-0.000238237	5.10062e-05	-5.79294e-06	-4.14279e-05	0.000184349	2.4706e-05	3.60152e-06	5.75538e-05	0.000427549	0.000183102	-0.000241631	-0.000445229	-0.000315655	-4.65511e-05	-0.000145031	9.84567e-05	5.90094e-06	0.000462369
800	-3.71105e-10	4.44978e-10	-4.03248e-10	1.32894e-09	1.87418e-11	-1.88085e-10	8.89975e-10	3.15097e-10	8.31624e-10	-5.11798e-10	-9.56594e-10	7.11086e-11	-1.7579e-09	-1.57177e-09	2.55899e-09	-1.52619e-11	3.53547e-09	-2.7904e-09
